# Supplementary material for: 2-Ethyl-6-(2-pyrid­yl)-5,6,6a,11b-tetra­hydro-7H-indeno[2,1-c]quinoline
Source: Acta Crystallogr Sect E Struct Rep Online. 2010 Feb 20;66(Pt 3):o680–1. doi: 10.1107/S1600536810005805 (PMC2983536; doi:10.1107/S1600536810005805)
Supplement: Supplementary file 1 [file e-66-0o680-sup1.cif]

##############################################################################
###                                                                        ###
###        Electronic paper (Acta Crystallographica Section E)             ###
###                                                                        ###
##############################################################################
#                                                                            #
# This CIF contains the data in a paper accepted for publication in Acta     #
# Crystallographica Section E. It conforms to the requirements of Notes      #
# for Authors for Section E, and has been peer reviewed under the auspices   #
# of the IUCr Commission on Journals.                                        #
#                                                                            #
# Full details of the Crystallographic Information File format               #
# are given in the paper "The Crystallographic Information File (CIF):       #
# a New Standard Archive File for Crystallography" by S. R. Hall, F. H.      #
# Allen and I. D. Brown [Acta Cryst. (1991), A47, 655-685].                  #
#                                                                            #
# The current version of the core CIF dictionary is obtainable from          #
# ftp://ftp.iucr.org/pub/cif_core.dic. The current version number is 2.4.    #
#                                                                            #
# Software is freely available for graphical display of the structure(s) in  #
# this CIF.  For information consult the CIF home page http://www.iucr.org/  #
# cif/home.html                                                              #
#                                                                            #
# This file may be used for bona fide research purposes within the           #
# scientific community so long as proper attribution is given to the journal # 
# article from which it was obtained.                                        #
#                                                                            #
##############################################################################
                                             
data_I
_audit_creation_method     SHELXL-97
_journal_date_recd_electronic     2010-01-12
_journal_date_accepted     2010-02-11
_journal_name_full     'Acta Crystallographica, Section E'
_journal_year     2010
_journal_volume     66
_journal_issue      3
_journal_page_first     o680
_journal_page_last     o681
_journal_paper_category     QO
_journal_coeditor_code     TK2615
_publ_contact_author_name     'Alexander Brice\~no'
_publ_contact_author_address
;
 Centro de Qu\'imica
 Instituto Venezolano de Investigaciones Cient\'ificas (IVIC)
 Apartado 21827
 Caracas 1020-A
 Venezuela
;
_publ_contact_author_email     'abriceno@ivic.ve'
_publ_contact_author_fax     '(57-7-634) 90 69'
_publ_contact_author_phone     '(58-212) 504-1353'
_publ_section_title
;
2-Ethyl-6-(2-pyridyl)-5,6,6a,11b-tetrahydro-7<i>H</i>
-indeno[2,1-<i>c</i>]quinoline
;
loop_
    _publ_author_name
    _publ_author_address
    'Arnold R. Romero Boh\'orquez'
;
 Laboratorio de Qu\'imica Org\'anica y Biomolecular
 Escuela de Qu\'imica, Universidad Industrial de Santander
 Apartado 678
 Bucaramanga
 Colombia
;
    'Vladimir V. Kouznetsov*'
;
 Laboratorio de Qu\'imica Org\'anica y Biomolecular
 Escuela de Qu\'imica, Universidad Industrial de Santander
 Apartado 678
 Bucaramanga
 Colombia
;
    'Teresa Gonz\'alez'
;
 Centro de Qu\'imica
 Instituto Venezolano de Investigaciones Cient\'ificas (IVIC)
 Apartado 21827
 Caracas 1020-A
 Venezuela
;
    'Alexander Brice\~no'
;
 Centro de Qu\'imica
 Instituto Venezolano de Investigaciones Cient\'ificas (IVIC)
 Apartado 21827
 Caracas 1020-A
 Venezuela
;
_chemical_name_systematic
;
2-Ethyl-6-(2-pyridyl)-5,6,6a,11b-tetrahydro-7<i>H</i>
-indeno[2,1-<i>c</i>]quinoline
;
_chemical_name_common
;
2-Ethyl-6-(2-pyridinyl)-5,6,6a,11b-tetrahydro-7<i>H</i>
-indeno[2,1-<i>c</i>]quinoline
;
_chemical_formula_moiety     'C23 H22 N2'
_chemical_formula_sum     'C23 H22 N2'
_chemical_formula_iupac     'C23 H22 N2'
_chemical_formula_weight     326.43
_chemical_melting_point     ?
_symmetry_cell_setting     'Monoclinic'
_symmetry_space_group_name_H-M     'P 21/c'
_symmetry_space_group_name_Hall     '-P 2ybc'
loop_
    _symmetry_equiv_pos_as_xyz
    'x, y, z'
    '-x, y+1/2, -z+1/2'
    '-x, -y, -z'
    'x, -y-1/2, z-1/2'
_cell_length_a     13.241(4)
_cell_length_b     15.801(4)
_cell_length_c     8.789(2)
_cell_angle_alpha     90
_cell_angle_beta     101.168(6)
_cell_angle_gamma     90
_cell_volume     1804.0(8)
_cell_formula_units_Z     4
_cell_measurement_reflns_used     11041
_cell_measurement_theta_min     1.6
_cell_measurement_theta_max     27.7
_cell_measurement_temperature     293(2)
_exptl_crystal_description     'Block'
_exptl_crystal_colour     'Yellow'
_exptl_crystal_size_max     0.30
_exptl_crystal_size_mid     0.28
_exptl_crystal_size_min     0.26
_exptl_crystal_density_diffrn     1.202
_exptl_crystal_density_meas     ?
_exptl_crystal_density_method     'not measured'
_exptl_crystal_F_000     696
_exptl_absorpt_coefficient_mu     0.070
_exptl_absorpt_correction_type     'multi-scan'
_exptl_absorpt_process_details     '(Jacobson, 1998)'
_exptl_absorpt_correction_T_min     0.971
_exptl_absorpt_correction_T_max     0.981
_exptl_special_details
;
;
_diffrn_ambient_temperature     293(2)
_diffrn_radiation_type     MoK\a
_diffrn_radiation_wavelength     0.71073
_diffrn_radiation_source     'Normal-focus sealed tube'
_diffrn_radiation_monochromator     graphite
_diffrn_measurement_device_type     'Rigaku AFC7S Mercury'
_diffrn_measurement_device     'Mercury (2x2 bin mode)'
_diffrn_measurement_method     '\w '
_diffrn_detector_area_resol_mean     ?
_diffrn_reflns_number     20284
_diffrn_reflns_av_R_equivalents     0.044
_diffrn_reflns_av_sigmaI/netI     0.036
_diffrn_reflns_theta_min     2.0
_diffrn_reflns_theta_max     28.0
_diffrn_reflns_theta_full     25.0
_diffrn_measured_fraction_theta_max     0.85
_diffrn_measured_fraction_theta_full     0.993
_diffrn_reflns_limit_h_min     -15
_diffrn_reflns_limit_h_max     15
_diffrn_reflns_limit_k_min     -18
_diffrn_reflns_limit_k_max     20
_diffrn_reflns_limit_l_min     -11
_diffrn_reflns_limit_l_max     11
_diffrn_standards_number     0
_diffrn_standards_interval_count     0
_diffrn_standards_interval_time     0
_diffrn_standards_decay_%     0
_refine_special_details
;
Refinement of <i>F</i>^2^ against ALL reflections. The weighted <i>R</i>-factor
<i>wR</i> and goodness of fit <i>S</i> are based on <i>F</i>^2^, conventional
<i>R</i>-factors <i>R</i> are based on <i>F</i>, with <i>F</i> set to zero for
negative <i>F</i>^2^. The threshold expression of <i>F</i>^2^ >
\s(<i>F</i>^2^) is used only for calculating <i>R</i>-factors(gt) <i>etc</i>.
and is not relevant to the choice of reflections for refinement.
<i>R</i>-factors based on <i>F</i>^2^ are statistically about twice as large
as those based on <i>F</i>, and <i>R</i>- factors based on ALL data will be
even larger.
;
_reflns_number_total     3688
_reflns_number_gt     2420
_reflns_threshold_expression     'I>2\s(I)'
_refine_ls_structure_factor_coef     Fsqd
_refine_ls_matrix_type     full
_refine_ls_R_factor_all     0.095
_refine_ls_R_factor_gt     0.058
_refine_ls_wR_factor_gt     0.133
_refine_ls_wR_factor_ref     0.157
_refine_ls_goodness_of_fit_ref     1.07
_refine_ls_restrained_S_all     1.07
_refine_ls_number_reflns     3688
_refine_ls_number_parameters     226
_refine_ls_number_restraints     0
_refine_ls_hydrogen_treatment     constr
_refine_ls_weighting_scheme     calc
_refine_ls_weighting_details
         'calc w=1/[\s^2^(Fo^2^)+(0.0698P)^2^+0.2578P] where P=(Fo^2^+2Fc^2^)/3'
_atom_sites_solution_hydrogens     geom
_atom_sites_solution_primary     direct
_atom_sites_solution_secondary     difmap
_refine_ls_shift/su_max     ?
_refine_ls_shift/su_max_lt     0.001
_refine_ls_shift/su_mean     0.000
_refine_diff_density_max     0.25
_refine_diff_density_min     -0.20
_refine_ls_extinction_method     none
_refine_ls_extinction_coef     ?
loop_
    _atom_type_symbol
    _atom_type_description
    _atom_type_scat_dispersion_real
    _atom_type_scat_dispersion_imag
    _atom_type_scat_source
    'C' 'C' 0.0033 0.0016
                         'International Tables Vol C Tables 4.2.6.8 and 6.1.1.4'
    'H' 'H' 0.0000 0.0000
                         'International Tables Vol C Tables 4.2.6.8 and 6.1.1.4'
    'N' 'N' 0.0061 0.0033
                         'International Tables Vol C Tables 4.2.6.8 and 6.1.1.4'
_computing_data_collection     'CrystalClear (Rigaku, 2002)'
_computing_cell_refinement     'CrystalClear (Rigaku, 2002)'
_computing_data_reduction     'CrystalClear (Rigaku, 2002)'
_computing_structure_solution     'SHELXTL-NT  (Sheldrick, 2008)'
_computing_structure_refinement     'SHELXTL-NT  (Sheldrick, 2008)'
_computing_molecular_graphics
;
SHELXTL-NT (Sheldrick, 2008) and DIAMOND (Brandenburg, 1998)
;
_computing_publication_material
;
SHELXTL-NT (Sheldrick, 2008) and PLATON (Spek, 2009)
;
loop_
    _atom_site_type_symbol
    _atom_site_label
    _atom_site_fract_x
    _atom_site_fract_y
    _atom_site_fract_z
    _atom_site_U_iso_or_equiv
    _atom_site_adp_type
    _atom_site_calc_flag
    _atom_site_refinement_flags
    _atom_site_occupancy
    _atom_site_disorder_assembly
    _atom_site_disorder_group
    N N1 0.02307(11) 0.64024(9) 0.43799(17) 0.0490(4) Uani d . 1 . .
    H H1N -0.0192 0.6589 0.3565 0.059 Uiso d R 1 . .
    N N2 -0.13358(12) 0.73555(10) 0.68890(19) 0.0562(4) Uani d . 1 . .
    C C1 0.00785(13) 0.68474(11) 0.5771(2) 0.0460(4) Uani d . 1 . .
    H H1 0.0242 0.7447 0.5668 0.055 Uiso calc R 1 . .
    C C2 0.07995(13) 0.64878(11) 0.7193(2) 0.0458(4) Uani d . 1 . .
    H H2 0.0741 0.6845 0.8084 0.055 Uiso calc R 1 . .
    C C3 0.05427(14) 0.55713(11) 0.7591(2) 0.0528(5) Uani d . 1 . .
    H H3A 0.0073 0.5563 0.8311 0.063 Uiso calc R 1 . .
    H H3B 0.0237 0.5261 0.6663 0.063 Uiso calc R 1 . .
    C C4 0.15662(15) 0.52035(11) 0.8317(2) 0.0499(5) Uani d . 1 . .
    C C5 0.17744(17) 0.44613(13) 0.9155(2) 0.0636(6) Uani d . 1 . .
    H H5 0.1240 0.4127 0.9366 0.076 Uiso calc R 1 . .
    C C6 0.2788(2) 0.42241(15) 0.9675(3) 0.0744(7) Uani d . 1 . .
    H H6 0.2934 0.3721 1.0223 0.089 Uiso calc R 1 . .
    C C7 0.35794(19) 0.47219(16) 0.9391(3) 0.0766(7) Uani d . 1 . .
    H H7 0.4257 0.4555 0.9753 0.092 Uiso calc R 1 . .
    C C8 0.33764(16) 0.54720(14) 0.8568(2) 0.0653(6) Uani d . 1 . .
    H H8 0.3915 0.5811 0.8387 0.078 Uiso calc R 1 . .
    C C9 0.23611(14) 0.57118(11) 0.8019(2) 0.0485(5) Uani d . 1 . .
    C C10 0.19475(13) 0.64765(11) 0.7040(2) 0.0456(4) Uani d . 1 . .
    H H10 0.2292 0.6992 0.7495 0.055 Uiso calc R 1 . .
    C C11 0.20897(13) 0.63816(10) 0.5372(2) 0.0434(4) Uani d . 1 . .
    C C12 0.30732(15) 0.63126(11) 0.5033(2) 0.0523(5) Uani d . 1 . .
    H H12 0.3636 0.6365 0.5845 0.063 Uiso calc R 1 . .
    C C13 0.32582(15) 0.61707(12) 0.3557(2) 0.0540(5) Uani d . 1 . .
    C C14 0.24015(16) 0.60999(12) 0.2362(2) 0.0545(5) Uani d . 1 . .
    H H14 0.2494 0.5997 0.1356 0.065 Uiso calc R 1 . .
    C C15 0.14227(14) 0.61795(11) 0.2647(2) 0.0485(5) Uani d . 1 . .
    H H15 0.0864 0.6128 0.1828 0.058 Uiso calc R 1 . .
    C C16 0.12446(13) 0.63354(10) 0.4138(2) 0.0427(4) Uani d . 1 . .
    C C17 0.43476(17) 0.60998(15) 0.3268(3) 0.0731(7) Uani d . 1 . .
    H H17A 0.4802 0.5943 0.4230 0.088 Uiso calc R 1 . .
    H H17B 0.4371 0.5649 0.2526 0.088 Uiso calc R 1 . .
    C C18 0.4737(2) 0.6887(2) 0.2677(5) 0.1291(13) Uani d . 1 . .
    H H18A 0.5427 0.6798 0.2520 0.194 Uiso calc R 1 . .
    H H18B 0.4734 0.7334 0.3416 0.194 Uiso calc R 1 . .
    H H18C 0.4303 0.7040 0.1710 0.194 Uiso calc R 1 . .
    C C19 -0.10323(13) 0.67742(11) 0.5962(2) 0.0459(4) Uani d . 1 . .
    C C20 -0.16803(15) 0.61310(12) 0.5276(2) 0.0562(5) Uani d . 1 . .
    H H20 -0.1446 0.5731 0.4650 0.067 Uiso calc R 1 . .
    C C21 -0.26739(16) 0.60932(13) 0.5534(3) 0.0620(6) Uani d . 1 . .
    H H21 -0.3120 0.5669 0.5082 0.074 Uiso calc R 1 . .
    C C22 -0.29921(16) 0.66882(15) 0.6463(3) 0.0667(6) Uani d . 1 . .
    H H22 -0.3660 0.6680 0.6650 0.080 Uiso calc R 1 . .
    C C23 -0.23034(16) 0.73019(14) 0.7117(3) 0.0667(6) Uani d . 1 . .
    H H23 -0.2525 0.7703 0.7755 0.080 Uiso calc R 1 . .
loop_
    _atom_site_aniso_label
    _atom_site_aniso_U_11
    _atom_site_aniso_U_22
    _atom_site_aniso_U_33
    _atom_site_aniso_U_12
    _atom_site_aniso_U_13
    _atom_site_aniso_U_23
    N1 0.0429(9) 0.0609(9) 0.0431(9) 0.0008(7) 0.0077(7) -0.0047(7)
    N2 0.0480(10) 0.0581(10) 0.0636(11) 0.0033(7) 0.0136(8) -0.0097(8)
    C1 0.0445(11) 0.0427(9) 0.0513(11) -0.0007(7) 0.0103(8) -0.0045(8)
    C2 0.0460(11) 0.0466(10) 0.0451(10) -0.0006(7) 0.0091(8) -0.0094(8)
    C3 0.0511(12) 0.0547(11) 0.0533(11) -0.0027(8) 0.0122(9) 0.0011(9)
    C4 0.0565(12) 0.0515(11) 0.0408(10) 0.0000(8) 0.0067(8) -0.0038(8)
    C5 0.0707(15) 0.0608(13) 0.0563(12) -0.0049(10) 0.0051(11) 0.0056(10)
    C6 0.0868(18) 0.0677(14) 0.0625(14) 0.0120(13) -0.0013(13) 0.0099(11)
    C7 0.0646(16) 0.0928(17) 0.0676(15) 0.0176(13) 0.0005(12) 0.0117(13)
    C8 0.0509(13) 0.0838(15) 0.0593(13) 0.0032(10) 0.0056(10) 0.0078(11)
    C9 0.0475(12) 0.0563(11) 0.0402(10) 0.0008(8) 0.0050(8) -0.0065(8)
    C10 0.0439(11) 0.0461(10) 0.0461(10) -0.0033(7) 0.0066(8) -0.0066(8)
    C11 0.0439(11) 0.0418(9) 0.0445(10) -0.0030(7) 0.0086(8) -0.0019(7)
    C12 0.0436(12) 0.0595(12) 0.0526(12) -0.0034(8) 0.0065(9) -0.0006(9)
    C13 0.0498(12) 0.0606(12) 0.0540(12) 0.0000(8) 0.0164(10) 0.0008(9)
    C14 0.0591(13) 0.0595(12) 0.0478(11) -0.0007(9) 0.0178(10) -0.0022(9)
    C15 0.0489(12) 0.0524(11) 0.0430(10) -0.0017(8) 0.0060(9) -0.0009(8)
    C16 0.0423(11) 0.0394(9) 0.0471(10) -0.0024(7) 0.0107(8) -0.0004(7)
    C17 0.0557(14) 0.0962(17) 0.0727(15) 0.0020(11) 0.0255(12) -0.0024(13)
    C18 0.085(2) 0.129(3) 0.188(4) -0.0048(18) 0.064(2) 0.038(3)
    C19 0.0462(11) 0.0439(10) 0.0474(10) 0.0035(8) 0.0083(8) -0.0001(8)
    C20 0.0514(12) 0.0529(11) 0.0651(13) -0.0019(8) 0.0134(10) -0.0089(9)
    C21 0.0496(13) 0.0631(13) 0.0738(15) -0.0089(9) 0.0129(11) -0.0028(11)
    C22 0.0467(12) 0.0813(15) 0.0751(15) -0.0015(11) 0.0192(11) -0.0010(12)
    C23 0.0532(14) 0.0742(14) 0.0765(15) 0.0050(10) 0.0218(11) -0.0149(11)
_geom_special_details
;
All e.s.d.'s (except the e.s.d. in the dihedral angle between two l.s. planes)
are estimated using the full covariance matrix. The cell e.s.d.'s are taken
into account individually in the estimation of e.s.d.'s in distances, angles
and torsion angles; correlations between e.s.d.'s in cell parameters are only
used when they are defined by crystal symmetry. An approximate (isotropic)
treatment of cell e.s.d.'s is used for estimating e.s.d.'s involving l.s.
planes.
;
loop_
    _geom_bond_atom_site_label_1
    _geom_bond_atom_site_label_2
    _geom_bond_site_symmetry_2
    _geom_bond_distance
    _geom_bond_publ_flag
    N1 C16 . 1.403(2) ?
    N1 C1 . 1.458(2) ?
    N1 H1N . 0.8700 ?
    N2 C23 . 1.337(2) ?
    N2 C19 . 1.340(2) ?
    C1 C19 . 1.517(2) ?
    C1 C2 . 1.528(2) ?
    C1 H1 . 0.9800 ?
    C2 C3 . 1.543(2) ?
    C2 C10 . 1.552(2) ?
    C2 H2 . 0.9800 ?
    C3 C4 . 1.499(3) ?
    C3 H3A . 0.9700 ?
    C3 H3B . 0.9700 ?
    C4 C5 . 1.384(3) ?
    C4 C9 . 1.389(3) ?
    C5 C6 . 1.383(3) ?
    C5 H5 . 0.9300 ?
    C6 C7 . 1.371(3) ?
    C6 H6 . 0.9300 ?
    C7 C8 . 1.387(3) ?
    C7 H7 . 0.9300 ?
    C8 C9 . 1.390(3) ?
    C8 H8 . 0.9300 ?
    C9 C10 . 1.522(2) ?
    C10 C11 . 1.521(2) ?
    C10 H10 . 0.9800 ?
    C11 C12 . 1.395(3) ?
    C11 C16 . 1.401(2) ?
    C12 C13 . 1.384(3) ?
    C12 H12 . 0.9300 ?
    C13 C14 . 1.393(3) ?
    C13 C17 . 1.516(3) ?
    C14 C15 . 1.373(3) ?
    C14 H14 . 0.9300 ?
    C15 C16 . 1.397(2) ?
    C15 H15 . 0.9300 ?
    C17 C18 . 1.479(3) ?
    C17 H17A . 0.9700 ?
    C17 H17B . 0.9700 ?
    C18 H18A . 0.9600 ?
    C18 H18B . 0.9600 ?
    C18 H18C . 0.9600 ?
    C19 C20 . 1.390(3) ?
    C20 C21 . 1.379(3) ?
    C20 H20 . 0.9300 ?
    C21 C22 . 1.364(3) ?
    C21 H21 . 0.9300 ?
    C22 C23 . 1.378(3) ?
    C22 H22 . 0.9300 ?
    C23 H23 . 0.9300 ?
loop_
    _geom_angle_atom_site_label_1
    _geom_angle_atom_site_label_2
    _geom_angle_atom_site_label_3
    _geom_angle_site_symmetry_1
    _geom_angle_site_symmetry_3
    _geom_angle
    _geom_angle_publ_flag
    C16 N1 C1 . . 117.08(14) ?
    C16 N1 H1N . . 112.5 ?
    C1 N1 H1N . . 110.8 ?
    C23 N2 C19 . . 117.16(17) ?
    N1 C1 C19 . . 110.52(14) ?
    N1 C1 C2 . . 109.93(14) ?
    C19 C1 C2 . . 110.28(14) ?
    N1 C1 H1 . . 108.7 ?
    C19 C1 H1 . . 108.7 ?
    C2 C1 H1 . . 108.7 ?
    C1 C2 C3 . . 113.82(14) ?
    C1 C2 C10 . . 113.60(14) ?
    C3 C2 C10 . . 105.75(14) ?
    C1 C2 H2 . . 107.8 ?
    C3 C2 H2 . . 107.8 ?
    C10 C2 H2 . . 107.8 ?
    C4 C3 C2 . . 103.86(15) ?
    C4 C3 H3A . . 111.0 ?
    C2 C3 H3A . . 111.0 ?
    C4 C3 H3B . . 111.0 ?
    C2 C3 H3B . . 111.0 ?
    H3A C3 H3B . . 109.0 ?
    C5 C4 C9 . . 120.69(18) ?
    C5 C4 C3 . . 128.74(18) ?
    C9 C4 C3 . . 110.56(16) ?
    C6 C5 C4 . . 119.1(2) ?
    C6 C5 H5 . . 120.5 ?
    C4 C5 H5 . . 120.5 ?
    C7 C6 C5 . . 120.8(2) ?
    C7 C6 H6 . . 119.6 ?
    C5 C6 H6 . . 119.6 ?
    C6 C7 C8 . . 120.5(2) ?
    C6 C7 H7 . . 119.8 ?
    C8 C7 H7 . . 119.8 ?
    C7 C8 C9 . . 119.4(2) ?
    C7 C8 H8 . . 120.3 ?
    C9 C8 H8 . . 120.3 ?
    C4 C9 C8 . . 119.61(19) ?
    C4 C9 C10 . . 111.27(16) ?
    C8 C9 C10 . . 129.09(18) ?
    C11 C10 C9 . . 111.60(14) ?
    C11 C10 C2 . . 113.02(14) ?
    C9 C10 C2 . . 102.20(14) ?
    C11 C10 H10 . . 109.9 ?
    C9 C10 H10 . . 109.9 ?
    C2 C10 H10 . . 109.9 ?
    C12 C11 C16 . . 118.00(17) ?
    C12 C11 C10 . . 120.53(16) ?
    C16 C11 C10 . . 121.44(16) ?
    C13 C12 C11 . . 123.67(18) ?
    C13 C12 H12 . . 118.2 ?
    C11 C12 H12 . . 118.2 ?
    C12 C13 C14 . . 116.96(18) ?
    C12 C13 C17 . . 121.04(18) ?
    C14 C13 C17 . . 122.00(18) ?
    C15 C14 C13 . . 120.98(18) ?
    C15 C14 H14 . . 119.5 ?
    C13 C14 H14 . . 119.5 ?
    C14 C15 C16 . . 121.60(17) ?
    C14 C15 H15 . . 119.2 ?
    C16 C15 H15 . . 119.2 ?
    C15 C16 C11 . . 118.71(17) ?
    C15 C16 N1 . . 119.70(16) ?
    C11 C16 N1 . . 121.53(16) ?
    C18 C17 C13 . . 113.9(2) ?
    C18 C17 H17A . . 108.8 ?
    C13 C17 H17A . . 108.8 ?
    C18 C17 H17B . . 108.8 ?
    C13 C17 H17B . . 108.8 ?
    H17A C17 H17B . . 107.7 ?
    C17 C18 H18A . . 109.5 ?
    C17 C18 H18B . . 109.5 ?
    H18A C18 H18B . . 109.5 ?
    C17 C18 H18C . . 109.5 ?
    H18A C18 H18C . . 109.5 ?
    H18B C18 H18C . . 109.5 ?
    N2 C19 C20 . . 122.16(17) ?
    N2 C19 C1 . . 115.24(15) ?
    C20 C19 C1 . . 122.56(16) ?
    C21 C20 C19 . . 119.26(18) ?
    C21 C20 H20 . . 120.4 ?
    C19 C20 H20 . . 120.4 ?
    C22 C21 C20 . . 118.92(19) ?
    C22 C21 H21 . . 120.5 ?
    C20 C21 H21 . . 120.5 ?
    C21 C22 C23 . . 118.6(2) ?
    C21 C22 H22 . . 120.7 ?
    C23 C22 H22 . . 120.7 ?
    N2 C23 C22 . . 123.90(19) ?
    N2 C23 H23 . . 118.1 ?
    C22 C23 H23 . . 118.1 ?
loop_
    _geom_hbond_atom_site_label_D
    _geom_hbond_atom_site_label_H
    _geom_hbond_atom_site_label_A
    _geom_hbond_site_symmetry_A
    _geom_hbond_distance_DH
    _geom_hbond_distance_HA
    _geom_hbond_distance_DA
    _geom_hbond_angle_DHA
    _geom_hbond_publ_flag
    N1 H1N N2 4_575 0.87 2.53 3.345(2) 157 yes
    C20 H20 N1 1_555 0.93 2.51 2.825(3) 100 yes
    C14 H14 Cg4 1_554 0.93 2.74 3.611(2) 153 yes
