# Supplementary material for: 2-Ethyl-6-(2-pyrid­yl)-5,6,6a,11b-tetra­hydro-7H-indeno[2,1-c]quinoline
Source: Acta Crystallogr Sect E Struct Rep Online. 2010 Feb 20;66(Pt 3):o680–1. doi: 10.1107/S1600536810005805 (PMC2983536; doi:10.1107/S1600536810005805)
Supplement: Supplementary file 2 [file e-66-0o680-Isup2.hkl]

# 
# h,k,l, Fc-squared, Fo-squared, sigma(Fo-squared) and status flag 
# 
data_I
_shelx_title ' _CD8208b                    New: P21/c' 
_shelx_refln_list_code          4 
_shelx_F_calc_maximum      191.03 
_exptl_crystal_F_000       696.00 
_reflns_d_resolution_high  0.7579 
 
loop_ 
 _symmetry_equiv_pos_as_xyz 
 'x, y, z' 
 '-x, y+1/2, -z+1/2' 
 '-x, -y, -z' 
 'x, -y-1/2, z-1/2' 
 
_cell_length_a    13.2410 
_cell_length_b    15.8010 
_cell_length_c     8.7890 
_cell_angle_alpha  90.000 
_cell_angle_beta  101.168 
_cell_angle_gamma  90.000 
 
_shelx_F_squared_multiplier     1.000 
 
loop_ 
 _refln_index_h 
 _refln_index_k 
 _refln_index_l 
 _refln_F_squared_calc 
 _refln_F_squared_meas 
 _refln_F_squared_sigma 
 _refln_observed_status 
   2   0   0    11377.31    10334.14    154.30 o 
   3   0   0      310.19      299.15      6.53 o 
   4   0   0      384.50      389.92      7.50 o 
   5   0   0      124.07      122.33      4.56 o 
   6   0   0      991.28     1076.37     16.65 o 
   7   0   0      505.98      582.17     16.38 o 
   8   0   0       29.39       24.69      2.34 o 
   9   0   0      407.24      437.30     15.10 o 
  10   0   0       38.76       47.53      9.80 o 
  11   0   0       41.47       40.34      6.37 o 
  12   0   0        5.41        5.83      5.19 o 
  13   0   0       23.76       28.07      5.60 o 
  14   0   0       11.23        6.91      4.11 o 
   1   1   0      578.20      516.25      7.71 o 
   2   1   0       40.03       44.44      1.76 o 
   3   1   0     1974.09     1828.53     11.03 o 
   4   1   0       23.18       24.31      2.15 o 
   5   1   0     1164.60     1243.21     12.73 o 
   6   1   0     1015.97     1212.28     15.23 o 
   7   1   0     1125.08     1315.79     18.58 o 
   8   1   0      247.78      257.87      9.55 o 
   9   1   0        0.02        4.76      1.35 o 
  10   1   0      197.27      195.39     14.84 o 
  11   1   0        8.03        9.73      1.83 o 
  12   1   0        3.74        3.41      2.93 o 
  13   1   0        7.27        3.93      3.05 o 
  14   1   0        0.05       -3.26      3.26 o 
   0   2   0       93.68      110.42      6.63 o 
   1   2   0      846.38      843.03      8.71 o 
   2   2   0     1968.48     1768.01     16.12 o 
   3   2   0      703.15      624.55     11.01 o 
   4   2   0      706.82      637.28      8.56 o 
   5   2   0      217.59      222.26      3.40 o 
   6   2   0      178.77      215.26      4.17 o 
   7   2   0       67.04       70.35      4.01 o 
   8   2   0      243.56      266.14      7.84 o 
   9   2   0      326.43      349.07     10.28 o 
  10   2   0      445.23      467.49     16.79 o 
  11   2   0        8.90        5.96      1.54 o 
  12   2   0       69.98       74.36      7.95 o 
  13   2   0       17.71       17.32      3.71 o 
  14   2   0        2.45        1.61      2.21 o 
   1   3   0     8969.17     8207.76     52.67 o 
   2   3   0     1352.03     1237.15     13.35 o 
   3   3   0      698.27      653.56      7.55 o 
   4   3   0       54.38       55.34      3.15 o 
   5   3   0      145.44      141.55      3.58 o 
   6   3   0       57.03       68.51      4.00 o 
   7   3   0       57.71       68.99      4.36 o 
   8   3   0      473.62      510.21      9.68 o 
   9   3   0       96.42       92.29      4.28 o 
  10   3   0     1514.83     1544.28     69.29 o 
  11   3   0       16.29       15.30      2.21 o 
  12   3   0      284.84      293.34     13.73 o 
  13   3   0       31.93       30.69      4.36 o 
  14   3   0        3.23        2.28      2.68 o 
   0   4   0    23827.46    20966.01     54.52 o 
   1   4   0      737.39      676.80      7.90 o 
   2   4   0     1719.88     1727.64      8.18 o 
   3   4   0       74.17       78.78      3.78 o 
   4   4   0      739.12      685.32      6.72 o 
   5   4   0      188.70      165.34      4.36 o 
   6   4   0       30.51       37.37      2.43 o 
   7   4   0      214.03      225.39      6.61 o 
   8   4   0      266.81      278.04      6.57 o 
   9   4   0       41.74       33.99      2.07 o 
  10   4   0      190.67      215.15     14.92 o 
  11   4   0        2.03       -1.66      1.66 o 
  12   4   0        0.36        0.94      2.68 o 
  13   4   0        2.96        1.97      2.76 o 
  14   4   0        4.60        2.49      3.08 o 
   1   5   0     5314.52     5068.43     45.22 o 
   2   5   0     1800.97     1735.45      8.17 o 
   3   5   0        1.56        2.43      0.44 o 
   4   5   0      577.39      536.91      5.62 o 
   5   5   0      114.28      129.46      5.54 o 
   6   5   0        6.66       10.75      0.93 o 
   7   5   0       27.41       29.37      1.82 o 
   8   5   0       24.46       23.75      1.77 o 
   9   5   0        0.07        0.09      1.21 o 
  10   5   0      117.10      134.70      8.17 o 
  11   5   0      172.06      171.37     10.84 o 
  12   5   0        9.59        3.66      2.47 o 
  13   5   0       16.66       19.08      3.64 o 
  14   5   0        0.30        3.86      2.60 o 
   0   6   0       16.69       10.37      1.04 o 
   1   6   0      481.03      404.85      6.10 o 
   2   6   0     2263.93     2160.10     17.28 o 
   3   6   0      339.04      316.46      3.21 o 
   4   6   0      166.33      181.88      3.92 o 
   5   6   0        0.88        0.94      0.77 o 
   6   6   0      468.01      504.21      8.40 o 
   7   6   0       47.23       40.11      2.13 o 
   8   6   0       77.55       81.43      4.43 o 
   9   6   0       16.38       17.08      1.77 o 
  10   6   0      580.51      636.06     20.71 o 
  11   6   0      163.81      182.34     11.22 o 
  12   6   0       13.27        7.44      5.61 o 
  13   6   0        1.79        0.75      2.76 o 
  14   6   0        2.19       -1.08      2.79 o 
   1   7   0      126.79      108.90      3.76 o 
   2   7   0      685.30      674.44     13.50 o 
   3   7   0       68.92       65.17      2.73 o 
   4   7   0       68.80       76.49      3.15 o 
   5   7   0       59.64       52.11      2.39 o 
   6   7   0       73.88       69.46      2.98 o 
   7   7   0       28.65       31.10      1.52 o 
   8   7   0      117.43      117.13      5.31 o 
   9   7   0      114.17      115.21      5.09 o 
  10   7   0      131.49      150.59      9.77 o 
  11   7   0       26.66       17.97      2.64 o 
  12   7   0        0.54       -3.10      3.10 o 
  13   7   0        3.96        1.72      2.71 o 
  14   7   0       19.40       19.40      4.52 o 
   0   8   0      987.82      996.82     15.19 o 
   1   8   0      100.69       88.22      3.67 o 
   2   8   0      943.68      941.72      9.70 o 
   3   8   0      539.57      577.84      7.32 o 
   4   8   0      360.93      390.08      4.99 o 
   5   8   0        2.04        4.30      0.65 o 
   6   8   0       50.73       51.43      2.09 o 
   7   8   0      168.70      173.80      5.88 o 
   8   8   0        4.62        5.00      1.35 o 
   9   8   0       12.02        9.68      1.41 o 
  10   8   0       26.38       26.95      2.67 o 
  11   8   0      106.31       97.58      6.85 o 
  12   8   0       24.79       22.84      3.74 o 
  13   8   0        0.10       -1.03      4.77 o 
  14   8   0        6.30        0.10      3.38 o 
   1   9   0      941.98     1025.41     10.90 o 
   2   9   0      569.35      583.33      7.47 o 
   3   9   0        9.86       14.31      1.20 o 
   4   9   0      165.57      155.01      4.56 o 
   5   9   0       50.47       47.16      1.89 o 
   6   9   0       26.38       29.83      1.43 o 
   7   9   0       93.95       94.94      3.95 o 
   8   9   0       15.28       15.71      1.24 o 
   9   9   0      153.06      164.33      7.60 o 
  10   9   0        6.93        5.39      1.84 o 
  11   9   0       54.78       56.45      5.87 o 
  12   9   0       10.57       12.70      3.28 o 
  13   9   0        0.00        1.64      2.27 o 
  14   9   0        1.52       14.53     14.89 o 
   0  10   0      583.34      687.36     15.24 o 
   1  10   0      524.30      551.72      8.11 o 
   2  10   0        0.02        1.32      0.93 o 
   3  10   0       13.28       12.39      1.21 o 
   4  10   0       63.31       56.80      2.57 o 
   5  10   0       11.47        7.95      0.88 o 
   6  10   0       40.50       46.53      2.01 o 
   7  10   0      205.93      209.54      7.49 o 
   8  10   0      141.63      143.38      6.07 o 
   9  10   0        7.64        6.23      3.45 o 
  10  10   0       46.50       49.23      5.64 o 
  11  10   0       11.02        9.59      3.10 o 
  12  10   0       55.94       47.80      4.72 o 
  13  10   0       12.06        3.45      1.99 o 
  14  10   0        2.12        8.19      6.42 o 
   1  11   0      136.00      131.92      5.00 o 
   2  11   0        0.51        2.25      1.18 o 
   3  11   0        0.76        1.39      1.01 o 
   4  11   0        4.04        4.65      0.76 o 
   5  11   0      145.93      151.13      6.95 o 
   6  11   0      489.29      533.82     12.67 o 
   7  11   0        2.94        3.67      1.41 o 
   8  11   0       20.10       16.12      2.00 o 
   9  11   0        4.87        2.93      3.88 o 
  10  11   0      105.68      132.62      9.45 o 
  11  11   0        1.76        0.51      2.36 o 
  12  11   0       30.85       28.22      4.39 o 
  13  11   0        1.66        4.73      3.71 o 
  14  11   0        3.34       12.92      4.12 o 
   0  12   0      276.66      312.94      8.97 o 
   1  12   0        0.01       -0.95      0.95 o 
   2  12   0       28.23       30.10      1.46 o 
   3  12   0        0.12        1.40      0.81 o 
   4  12   0       42.70       42.13      2.23 o 
   5  12   0        8.63        8.61      1.26 o 
   6  12   0      154.58      155.40      6.44 o 
   7  12   0        0.02       -0.36      1.12 o 
   8  12   0       25.37       21.45      2.48 o 
   9  12   0        4.45        4.31      2.21 o 
  10  12   0       27.46       26.08      5.08 o 
  11  12   0       19.89       18.70      3.51 o 
  12  12   0        0.61        5.20      2.75 o 
  13  12   0        0.99       -1.61      2.40 o 
   1  13   0      389.80      448.30      8.36 o 
   2  13   0       38.76       39.43      2.26 o 
   3  13   0       26.78       23.97      1.86 o 
   4  13   0      193.92      216.03      8.09 o 
   5  13   0        4.53        3.46      5.41 o 
   6  13   0        0.18        2.58      1.22 o 
   7  13   0        5.98        3.71      1.47 o 
   8  13   0       34.08       26.63      3.67 o 
   9  13   0        1.70        2.56      1.64 o 
  10  13   0       39.52       34.26      4.09 o 
  11  13   0       55.04       46.55      6.38 o 
  12  13   0        0.27       13.39     22.80 o 
  13  13   0       12.75       -1.24      5.09 o 
   0  14   0        7.62       14.25      2.11 o 
   1  14   0       19.38       20.98      1.06 o 
   2  14   0        5.65        4.89      0.94 o 
   3  14   0        4.61        4.50      0.91 o 
   4  14   0       36.81       35.88      2.35 o 
   5  14   0       25.84       31.83      2.19 o 
   6  14   0       23.09       20.47      2.26 o 
   7  14   0       73.26       67.96      5.11 o 
   8  14   0       26.01       19.72      4.02 o 
   9  14   0        0.38        3.63      2.22 o 
  10  14   0       19.89       13.24      6.31 o 
  11  14   0        6.98        6.04      4.13 o 
  12  14   0       35.96       24.26      5.69 o 
   1  15   0       27.32       28.90      2.60 o 
   2  15   0      218.23      261.51     14.31 o 
   3  15   0        0.15        0.58      2.30 o 
   4  15   0       67.66       76.40      6.78 o 
   5  15   0        5.43        6.25      1.87 o 
   6  15   0        5.58        7.77      2.69 o 
   7  15   0        0.00        0.74      2.97 o 
   8  15   0        0.00        4.40      2.80 o 
   9  15   0       41.14       35.03      5.61 o 
  10  15   0       38.16       29.16      7.91 o 
  11  15   0        5.61        3.24      3.96 o 
   0  16   0      136.65      125.38     20.46 o 
   1  16   0       31.80       26.59      2.80 o 
   2  16   0        1.66        2.84      3.03 o 
   3  16   0        2.18        2.64      2.14 o 
   4  16   0        0.24        4.07      2.98 o 
   5  16   0        2.75       10.76      3.54 o 
   6  16   0       14.43       23.17      4.71 o 
   7  16   0       23.08       16.03      5.87 o 
   8  16   0        4.35        5.15      3.97 o 
   9  16   0       11.27        1.82      4.10 o 
  10  16   0        1.11       -2.76      7.66 o 
   1  17   0       75.04       63.46     12.28 o 
   2  17   0       38.86       40.33     10.00 o 
   3  17   0        5.28        7.32      3.47 o 
   4  17   0        8.33        7.83      6.25 o 
   5  17   0        1.59        0.66      5.89 o 
   6  17   0        0.36        4.37      3.99 o 
   7  17   0        2.63        4.20      9.09 o 
   8  17   0        4.99       11.97      5.11 o 
   9  17   0        5.10        9.10      8.25 o 
   0  18   0        0.01       -2.57      6.57 o 
   1  18   0        5.46        8.44      3.94 o 
   2  18   0        6.65        4.58      4.96 o 
   3  18   0        0.33        1.29      2.75 o 
   4  18   0        1.19        5.26      4.95 o 
   5  18   0        5.70       -2.91      5.74 o 
   6  18   0        1.44       11.63     14.35 o 
   7  18   0        0.50       -4.20      5.98 o 
   8  18   0        3.16       -5.54      5.87 o 
   1  19   0       10.66        7.92      5.20 o 
   3  19   0        0.17        7.24      6.16 o 
   4  19   0        0.02       -1.41      7.56 o 
   5  19   0        1.44        1.68      8.44 o 
   6  19   0        2.74        8.53      6.87 o 
 -15   1   1        3.21       11.73      3.22 o 
 -14   1   1       11.72        9.95      5.40 o 
 -13   1   1        0.33        2.36      3.55 o 
 -12   1   1       21.25       27.35      3.23 o 
 -11   1   1      101.82      132.31     10.96 o 
 -10   1   1        2.75        4.19      2.04 o 
  -9   1   1       12.46        8.89      1.42 o 
  -8   1   1       68.37       68.80      3.86 o 
  -7   1   1     1052.41     1136.95     15.15 o 
  -6   1   1     2697.27     3126.12     39.59 o 
  -5   1   1      221.48      222.98      3.76 o 
  -4   1   1     1066.06      963.39     11.43 o 
  -3   1   1        0.62        2.59      0.56 o 
  -2   1   1     2473.18     2232.54     10.12 o 
  -1   1   1     3355.61     2979.54     12.41 o 
   0   1   1     2362.00     2006.34      8.31 o 
   1   1   1      389.08      328.69      3.91 o 
   2   1   1      117.23      102.78      2.75 o 
   3   1   1        1.46        1.04      0.56 o 
   4   1   1      122.34      142.07      3.38 o 
   5   1   1        0.30        2.02      1.42 o 
   6   1   1     1382.27     1483.11     20.05 o 
   7   1   1       18.11       17.80      1.30 o 
   8   1   1        1.80        6.33      1.33 o 
   9   1   1      196.73      213.77      9.43 o 
  10   1   1      555.20      654.50     14.37 o 
  11   1   1        2.88        0.74      3.13 o 
  12   1   1       12.28       18.63      3.95 o 
  13   1   1        0.34       -1.54      2.46 o 
  14   1   1        0.01        2.98      2.70 o 
 -15   2   1        1.00        4.13      3.54 o 
 -14   2   1        4.83        4.52      2.93 o 
 -13   2   1       39.62       36.23      4.12 o 
 -12   2   1        3.85        4.96      2.39 o 
 -11   2   1       49.36       55.25      5.40 o 
 -10   2   1       25.78       21.48      2.53 o 
  -9   2   1       34.27       39.59      2.24 o 
  -8   2   1      136.14      131.77      6.91 o 
  -7   2   1     2958.50     3334.72     54.98 o 
  -6   2   1      539.76      602.89     13.57 o 
  -5   2   1        0.10        3.37      1.52 o 
  -4   2   1        2.36       -0.08      0.73 o 
  -3   2   1      248.35      231.80      2.89 o 
  -2   2   1      311.85      262.93      3.26 o 
  -1   2   1      537.41      405.54      4.17 o 
   0   2   1      102.06       83.04      6.80 o 
   1   2   1     8208.01     7431.30     23.17 o 
   2   2   1     1440.00     1327.96     15.22 o 
   3   2   1     1161.16     1113.56     13.85 o 
   4   2   1      156.47      157.65      3.99 o 
   5   2   1       58.45       81.12      5.03 o 
   6   2   1        9.86       17.00      1.33 o 
   7   2   1       13.52       12.73      1.10 o 
   8   2   1      153.12      165.63      8.51 o 
   9   2   1      103.35      102.94      6.75 o 
  10   2   1      825.66      961.22     14.89 o 
  11   2   1      474.85      507.16     19.11 o 
  12   2   1        4.32       -0.25      2.79 o 
  13   2   1        4.76        1.92      2.21 o 
  14   2   1        2.45        4.43      2.24 o 
 -15   3   1        0.21        1.28      3.80 o 
 -14   3   1        1.28       -0.50      2.69 o 
 -13   3   1        0.46        0.75      2.61 o 
 -12   3   1       32.10       24.20      4.12 o 
 -11   3   1       51.87       52.29      4.87 o 
 -10   3   1        1.10        0.32      1.45 o 
  -9   3   1      102.98       96.55      5.21 o 
  -8   3   1       44.65       52.01      2.60 o 
  -7   3   1       29.46       32.92      2.12 o 
  -6   3   1     4354.65     4823.70     56.54 o 
  -5   3   1      386.24      452.69      4.94 o 
  -4   3   1      119.77      134.57      2.62 o 
  -3   3   1       33.29       31.83      1.60 o 
  -2   3   1      286.49      298.80      3.94 o 
  -1   3   1     1106.78      977.20      9.77 o 
   0   3   1    36493.89    31361.06     98.24 o 
   1   3   1    14186.14    12823.17     53.08 o 
   2   3   1      696.70      696.55      7.59 o 
   3   3   1     1077.01      975.83     11.63 o 
   4   3   1        3.23        2.62      1.02 o 
   5   3   1      108.15      123.03      4.69 o 
   6   3   1        5.25        8.69      0.83 o 
   7   3   1      296.20      304.45      7.37 o 
   8   3   1       82.10       96.00      5.13 o 
   9   3   1      930.97      998.02     19.58 o 
  10   3   1      402.02      436.60     19.33 o 
  11   3   1        0.01        0.62      1.32 o 
  12   3   1       53.42       53.62      4.67 o 
  13   3   1        0.02        2.52      2.91 o 
  14   3   1        6.87        4.47      4.45 o 
 -15   4   1       13.84       14.22      5.50 o 
 -14   4   1       13.52        8.99      3.58 o 
 -13   4   1        3.10        3.71      4.01 o 
 -12   4   1        3.80       -3.30      3.30 o 
 -11   4   1       87.75       81.11      6.28 o 
 -10   4   1       66.26       65.64      4.63 o 
  -9   4   1        5.32       11.26      1.66 o 
  -8   4   1       24.35       21.68      1.42 o 
  -7   4   1        1.79       -0.74      1.16 o 
  -6   4   1      587.07      592.37      8.34 o 
  -5   4   1       55.92       54.42      2.89 o 
  -4   4   1      195.31      189.93      2.77 o 
  -3   4   1        0.32       -0.74      0.74 o 
  -2   4   1     1438.30     1249.31     12.96 o 
  -1   4   1     1041.38      873.20     10.08 o 
   0   4   1      484.35      421.35      5.99 o 
   1   4   1       55.14       47.91      1.10 o 
   2   4   1      549.22      450.67      4.74 o 
   3   4   1      281.34      299.33      3.81 o 
   4   4   1      401.42      406.21      4.33 o 
   5   4   1       18.02       13.78      1.02 o 
   6   4   1      107.55      118.25      6.29 o 
   7   4   1      226.20      238.56      9.04 o 
   8   4   1        2.49        0.15      1.15 o 
   9   4   1      187.94      204.68      8.96 o 
  10   4   1      443.72      468.42     24.72 o 
  11   4   1       36.74       29.63      3.43 o 
  12   4   1        8.47        5.56      3.13 o 
  13   4   1       15.12       14.18      3.02 o 
  14   4   1        6.94        3.69      3.27 o 
 -14   5   1        3.77        6.06      5.06 o 
 -13   5   1       13.84        8.54      3.06 o 
 -12   5   1        5.10        6.63      2.55 o 
 -11   5   1       82.23       83.42      7.02 o 
 -10   5   1      244.06      251.46     19.46 o 
  -9   5   1      126.16      116.05      5.97 o 
  -8   5   1      517.00      548.39      9.42 o 
  -7   5   1       14.27       17.52      1.46 o 
  -6   5   1      315.73      358.97      4.33 o 
  -5   5   1      200.41      217.29      3.57 o 
  -4   5   1      194.92      209.12      2.53 o 
  -3   5   1      254.86      238.21      2.87 o 
  -2   5   1      530.46      516.40      5.80 o 
  -1   5   1     1632.13     1394.33     17.69 o 
   0   5   1      851.17      698.78      8.80 o 
   1   5   1       10.03       14.78      0.74 o 
   2   5   1      360.19      330.56      2.56 o 
   3   5   1       23.49       25.50      1.31 o 
   4   5   1      515.12      537.88      9.03 o 
   5   5   1       47.78       45.55      2.68 o 
   6   5   1      105.62      123.28      4.66 o 
   7   5   1       37.33       37.65      2.15 o 
   8   5   1        0.89        1.23      1.09 o 
   9   5   1        0.04       -0.92      1.55 o 
  10   5   1       21.03       18.92      2.86 o 
  11   5   1      151.94      161.51     11.54 o 
  12   5   1        4.59        1.80      5.37 o 
  13   5   1        0.38        1.77      3.49 o 
  14   5   1        0.01        5.97      3.37 o 
 -14   6   1        0.53        7.61      3.14 o 
 -13   6   1        0.48        0.08      2.74 o 
 -12   6   1       11.20        9.38      3.21 o 
 -11   6   1       89.38       72.78      7.32 o 
 -10   6   1       53.63       56.78      4.69 o 
  -9   6   1      112.18       94.72      4.63 o 
  -8   6   1        7.24        5.78      1.03 o 
  -7   6   1      422.60      473.85      8.47 o 
  -6   6   1       31.31       31.80      1.54 o 
  -5   6   1       33.02       43.97      2.44 o 
  -4   6   1      143.41      133.77      3.12 o 
  -3   6   1      510.42      541.06      5.49 o 
  -2   6   1       17.26       17.81      0.92 o 
  -1   6   1     3289.68     3244.84     23.18 o 
   0   6   1     4440.17     4282.91     26.13 o 
   1   6   1       46.24       42.43      1.18 o 
   2   6   1      117.01      125.12     10.36 o 
   3   6   1        0.86        1.44      0.63 o 
   4   6   1      544.67      614.09      7.42 o 
   5   6   1        6.50        3.85      0.80 o 
   6   6   1       71.41       68.83      3.98 o 
   7   6   1       76.77       91.96      4.81 o 
   8   6   1      495.96      498.04     12.22 o 
   9   6   1      298.04      313.65     11.20 o 
  10   6   1     1274.16     1472.70     37.53 o 
  11   6   1      646.22      695.78     79.42 o 
  12   6   1       60.58       56.14      6.74 o 
  13   6   1       33.92       25.38      5.44 o 
  14   6   1        0.21        2.34      4.26 o 
 -14   7   1        0.61       -0.45      3.30 o 
 -13   7   1       17.37       16.30      4.56 o 
 -12   7   1       20.22       24.12      4.66 o 
 -11   7   1        0.24        3.11      1.71 o 
 -10   7   1        0.03        2.89      1.69 o 
  -9   7   1       19.48       18.52      2.85 o 
  -8   7   1      277.85      296.31     12.27 o 
  -7   7   1        6.06        8.35      1.49 o 
  -6   7   1       59.34       55.58      2.85 o 
  -5   7   1       14.24       16.02      0.95 o 
  -4   7   1       89.74       91.86      3.18 o 
  -3   7   1      158.19      142.73      3.57 o 
  -2   7   1      103.56       90.97      2.38 o 
  -1   7   1      156.05      147.48      2.55 o 
   0   7   1     3890.48     3802.66     29.81 o 
   1   7   1      398.22      418.99      3.80 o 
   2   7   1     1149.14     1244.64     12.90 o 
   3   7   1       14.65       12.99      0.75 o 
   4   7   1      853.70      880.84     10.58 o 
   5   7   1       20.28       30.60      1.42 o 
   6   7   1       19.33       16.44      1.22 o 
   7   7   1       19.27       19.52      1.40 o 
   8   7   1        0.24        0.07      1.45 o 
   9   7   1      150.22      157.58      8.29 o 
  10   7   1      252.40      278.48     14.75 o 
  11   7   1        9.81        4.15      3.16 o 
  12   7   1       35.29       25.81      5.23 o 
  13   7   1        2.96        4.19      2.49 o 
  14   7   1        2.04       -2.14      4.76 o 
 -14   8   1        2.04        2.86      2.48 o 
 -13   8   1        1.32       -2.13      3.15 o 
 -12   8   1        0.58        3.96      2.88 o 
 -11   8   1        3.33        5.57      2.92 o 
 -10   8   1       10.96        7.38      2.00 o 
  -9   8   1       53.86       45.30      3.24 o 
  -8   8   1      329.03      302.77      9.07 o 
  -7   8   1       23.56       26.35      1.41 o 
  -6   8   1      218.67      226.30      7.75 o 
  -5   8   1       59.98       67.85      3.13 o 
  -4   8   1       14.61       16.49      0.91 o 
  -3   8   1       12.92       14.58      0.99 o 
  -2   8   1      216.63      177.55      4.20 o 
  -1   8   1      246.99      196.98      3.30 o 
   0   8   1      917.32      890.29     16.77 o 
   1   8   1      411.27      447.96      5.03 o 
   2   8   1       93.46       89.14      2.29 o 
   3   8   1        9.96        7.57      0.80 o 
   4   8   1      166.50      183.40      4.91 o 
   5   8   1       43.18       36.16      1.62 o 
   6   8   1      219.28      233.73      6.89 o 
   7   8   1        2.27        0.92      0.96 o 
   8   8   1      201.69      203.94      9.56 o 
   9   8   1        9.31        8.59      1.27 o 
  10   8   1       14.31       12.88      2.29 o 
  11   8   1       39.40       39.84      3.60 o 
  12   8   1       37.33       40.55      7.47 o 
  13   8   1        0.23        3.43      2.60 o 
  14   8   1        1.11       10.69     14.68 o 
 -14   9   1        0.53        0.82      2.17 o 
 -13   9   1        1.34        0.92      3.27 o 
 -12   9   1       70.88       61.67      6.57 o 
 -11   9   1       89.22       91.26      8.48 o 
 -10   9   1      294.79      304.00     18.70 o 
  -9   9   1      132.89      120.39      9.30 o 
  -8   9   1        4.85        6.41      1.17 o 
  -7   9   1       10.06        9.59      1.02 o 
  -6   9   1        0.08        1.28      0.95 o 
  -5   9   1       43.14       37.99      1.70 o 
  -4   9   1        7.22        7.91      1.09 o 
  -3   9   1       71.60       65.60      3.09 o 
  -2   9   1     1413.06     1540.71     19.33 o 
  -1   9   1     2508.58     2699.61     28.03 o 
   0   9   1      593.14      586.94      7.88 o 
   1   9   1     1105.79     1156.25     13.14 o 
   2   9   1       11.48       15.56      1.19 o 
   3   9   1       38.15       42.09      1.83 o 
   4   9   1       25.53       25.66      1.79 o 
   5   9   1       42.72       41.52      1.65 o 
   6   9   1      192.81      188.92      7.57 o 
   7   9   1       24.50       15.94      1.59 o 
   8   9   1       72.86       65.10      4.40 o 
   9   9   1       11.18        8.33      1.52 o 
  10   9   1        0.08        0.12      1.99 o 
  11   9   1      136.64      140.56      9.46 o 
  12   9   1        1.66        5.16      2.27 o 
  13   9   1        7.11        7.10      2.57 o 
  14   9   1       10.70        7.32      3.56 o 
 -14  10   1        0.36        6.74      2.64 o 
 -13  10   1        2.66        1.49      2.42 o 
 -12  10   1        0.20        3.83      2.34 o 
 -11  10   1       31.22       30.06      5.17 o 
 -10  10   1      132.09      137.92     11.44 o 
  -9  10   1        8.94        8.91      3.82 o 
  -8  10   1       93.41       98.41      4.44 o 
  -7  10   1        1.49        3.80      1.30 o 
  -6  10   1       24.80       25.67      1.41 o 
  -5  10   1       64.39       69.51      2.96 o 
  -4  10   1      166.76      178.79      5.79 o 
  -3  10   1      638.96      710.29      9.21 o 
  -2  10   1       19.05       15.11      1.10 o 
  -1  10   1      219.15      199.35      2.80 o 
   0  10   1      237.28      216.82      3.55 o 
   1  10   1       50.96       49.16      1.74 o 
   2  10   1       66.74       78.97      2.41 o 
   3  10   1       24.83       28.84      1.27 o 
   4  10   1      121.27      136.35      4.41 o 
   5  10   1        2.86        4.02      1.58 o 
   6  10   1       23.79       23.81      1.70 o 
   7  10   1        1.06        0.90      0.99 o 
   8  10   1      186.15      186.99      8.90 o 
   9  10   1       95.38       89.90      4.53 o 
  10  10   1       98.86      109.19      7.42 o 
  11  10   1       82.27       80.78      5.50 o 
  12  10   1        1.89       -2.10      3.02 o 
  13  10   1        5.07        6.69      4.34 o 
  14  10   1        4.03        3.04      2.76 o 
 -13  11   1        1.33        4.16      3.13 o 
 -12  11   1       28.19       25.14      4.49 o 
 -11  11   1       84.36       79.80      6.90 o 
 -10  11   1       62.38       53.66      6.03 o 
  -9  11   1      107.95      129.01     11.10 o 
  -8  11   1       64.19       61.81      3.80 o 
  -7  11   1       58.34       59.86      3.74 o 
  -6  11   1       18.47       20.77      1.68 o 
  -5  11   1       26.91       21.45      1.72 o 
  -4  11   1       58.28       59.77      2.64 o 
  -3  11   1        1.86        2.13      0.97 o 
  -2  11   1      165.13      154.54      3.56 o 
  -1  11   1       72.95       63.56      2.48 o 
   0  11   1       91.94      101.84      3.59 o 
   1  11   1        0.79        1.00      0.67 o 
   2  11   1       20.27       16.01      1.16 o 
   3  11   1       34.91       47.15      2.70 o 
   4  11   1        2.86        0.51      0.96 o 
   5  11   1       23.94       28.42      1.82 o 
   6  11   1       56.18       56.36      3.17 o 
   7  11   1       31.26       30.67      1.91 o 
   8  11   1       37.70       42.02      2.92 o 
   9  11   1      122.10      136.82      7.44 o 
  10  11   1       87.19       87.89      6.92 o 
  11  11   1       30.50       30.32      4.00 o 
  12  11   1      106.57       98.80     12.05 o 
  13  11   1        1.39       -0.15      3.33 o 
  14  11   1        6.69       -8.25      8.25 o 
 -13  12   1        0.14        1.36      1.95 o 
 -12  12   1       16.19       13.84      3.53 o 
 -11  12   1      105.02      108.25      8.38 o 
 -10  12   1        2.18        3.44      2.96 o 
  -9  12   1       74.13       84.06      7.23 o 
  -8  12   1       61.27       56.34      2.84 o 
  -7  12   1      243.96      243.39     10.25 o 
  -6  12   1       71.72       71.67      3.16 o 
  -5  12   1        0.32        0.43      1.18 o 
  -4  12   1       47.02       44.49      2.36 o 
  -3  12   1        2.09        2.27      0.76 o 
  -2  12   1      566.39      651.14     12.22 o 
  -1  12   1      291.39      334.29      6.97 o 
   0  12   1      473.01      534.53      9.03 o 
   1  12   1      234.30      248.02      5.22 o 
   2  12   1       60.29       67.18      2.90 o 
   3  12   1       83.24       88.98      3.78 o 
   4  12   1        0.01        3.12      1.08 o 
   5  12   1        0.81        2.82      0.93 o 
   6  12   1      121.21      126.20      7.09 o 
   7  12   1       99.08       93.95      5.79 o 
   8  12   1        1.50       -0.77      1.79 o 
   9  12   1        0.23        1.93      1.88 o 
  10  12   1       54.41       57.46      4.02 o 
  11  12   1        2.46        2.14      2.01 o 
  12  12   1        3.60       10.50      6.54 o 
  13  12   1        5.70       -2.11      7.71 o 
 -13  13   1        0.11        1.47      2.53 o 
 -12  13   1       12.18       13.37      3.52 o 
 -11  13   1       29.26       22.68      7.61 o 
 -10  13   1        9.73       12.82      2.59 o 
  -9  13   1        2.20        0.59      2.90 o 
  -8  13   1       22.99       27.11      2.63 o 
  -7  13   1       76.57       74.52      3.90 o 
  -6  13   1        0.26        1.11      1.12 o 
  -5  13   1       77.80       75.94      4.90 o 
  -4  13   1       50.81       50.31      3.43 o 
  -3  13   1       15.11       12.49      1.06 o 
  -2  13   1       48.22       44.57      2.48 o 
  -1  13   1      127.70      138.03      3.13 o 
   0  13   1       50.11       49.36      2.32 o 
   1  13   1      123.79      131.81      2.74 o 
   2  13   1        0.93       -0.39      0.54 o 
   3  13   1        2.01        2.55      1.44 o 
   4  13   1        3.53        3.40      0.86 o 
   5  13   1        4.51        3.75      1.06 o 
   6  13   1        0.18        1.67      1.05 o 
   7  13   1       40.83       36.99      3.31 o 
   8  13   1        3.04        5.35      2.37 o 
   9  13   1       23.31       22.44      4.57 o 
  10  13   1        1.98        1.46      2.75 o 
  11  13   1        0.02       -3.21      4.68 o 
  12  13   1        4.96        9.36      4.37 o 
 -12  14   1        6.20        4.44      7.62 o 
 -11  14   1        0.11        1.58      3.53 o 
 -10  14   1       22.40       21.04      3.71 o 
  -9  14   1        1.97        2.47      2.00 o 
  -8  14   1       11.97       12.68      2.99 o 
  -7  14   1       69.68       72.91      8.18 o 
  -6  14   1        0.13        0.98      1.38 o 
  -5  14   1       37.37       45.35      3.43 o 
  -4  14   1       65.15       69.68      4.16 o 
  -3  14   1      154.22      199.51      7.75 o 
  -2  14   1        6.74        5.54      1.02 o 
  -1  14   1      136.18      163.67      6.12 o 
   0  14   1      209.07      261.60      9.77 o 
   1  14   1       10.77        8.37      1.35 o 
   2  14   1      150.46      177.48      8.97 o 
   3  14   1      163.41      183.18     13.49 o 
   4  14   1       39.68       41.14      2.76 o 
   5  14   1        0.87        1.54      1.37 o 
   6  14   1       49.81       54.78      5.15 o 
   7  14   1        6.39        4.86      2.50 o 
   8  14   1        0.79        7.02      4.32 o 
   9  14   1        2.99        8.70      3.84 o 
  10  14   1       33.88       23.44      9.49 o 
  11  14   1       27.66       29.41      7.22 o 
  -9  15   1       11.60        8.80      4.73 o 
  -8  15   1        4.44       -0.56      2.93 o 
  -7  15   1       18.00        8.15      4.20 o 
  -6  15   1       43.88       34.53      7.68 o 
  -5  15   1       69.05       74.03      6.33 o 
  -4  15   1        4.50        5.11      2.17 o 
  -3  15   1        7.62        4.38      3.19 o 
  -2  15   1       23.91       29.42      2.68 o 
  -1  15   1      131.82      164.25      7.75 o 
   0  15   1       13.61        9.54      2.51 o 
   1  15   1       59.75       71.59      4.00 o 
   2  15   1        3.38        0.94      1.40 o 
   3  15   1       45.74       53.30      4.84 o 
   4  15   1        0.06        1.15      1.86 o 
   5  15   1       12.73       16.72      3.24 o 
   6  15   1        5.52        1.47      2.96 o 
   7  15   1        1.75       10.75      9.02 o 
   8  15   1        3.08        1.28      2.33 o 
   9  15   1       17.09       13.90      4.05 o 
  10  15   1        0.19        3.55      4.39 o 
  11  15   1        2.50        4.83      3.79 o 
  -9  16   1        0.48       -0.65      6.25 o 
  -8  16   1       12.09        7.72      6.01 o 
  -7  16   1        2.51       -4.09      5.93 o 
  -6  16   1        1.52        8.81      3.61 o 
  -5  16   1       12.87       12.59      4.63 o 
  -4  16   1        1.23       -0.62      3.45 o 
  -3  16   1       14.28       15.95      7.63 o 
  -2  16   1       87.85       90.40      9.76 o 
  -1  16   1      164.55      185.73     10.43 o 
   0  16   1        5.76        5.63      1.96 o 
   1  16   1       99.86      102.64      5.29 o 
   2  16   1        0.20        2.28      1.78 o 
   3  16   1       44.11       48.58      6.58 o 
   4  16   1       21.52       24.13      4.87 o 
   5  16   1       35.90       22.51      7.54 o 
   6  16   1        4.87        3.42      2.08 o 
   7  16   1       20.77       16.01      5.04 o 
   8  16   1        8.62        5.37      4.05 o 
   9  16   1        0.26        2.12      3.95 o 
  -9  17   1        1.67       -7.67      7.67 o 
  -8  17   1       21.38       14.34      6.16 o 
  -7  17   1       35.63       25.02      7.20 o 
  -6  17   1       22.29       18.44      6.51 o 
  -5  17   1        0.33       15.95      4.77 o 
  -4  17   1        0.12        3.81      4.76 o 
  -3  17   1        1.63        0.63      8.30 o 
  -2  17   1       42.21       42.26     10.33 o 
  -1  17   1      107.06       99.96      8.27 o 
   0  17   1       22.74       22.81      6.55 o 
   1  17   1      115.21       99.53     10.54 o 
   2  17   1       21.53       31.47      9.37 o 
   3  17   1        3.91        4.61      6.79 o 
   4  17   1       25.26       20.79      6.48 o 
   5  17   1       59.74       48.96      8.71 o 
   6  17   1        7.89        6.50      7.93 o 
   7  17   1        3.70        0.92      4.69 o 
   8  17   1        0.00       -5.46      5.46 o 
  -8  18   1        6.18        5.56      6.32 o 
  -7  18   1        0.54       -6.10      6.10 o 
  -6  18   1        0.00        5.22      4.39 o 
  -5  18   1        2.14        8.34      8.19 o 
  -4  18   1        0.12       -5.95      5.95 o 
  -3  18   1        2.12       -8.10      8.10 o 
  -2  18   1       15.46       17.21      7.39 o 
  -1  18   1        2.98        0.32      4.04 o 
   0  18   1        1.38        6.06      3.23 o 
   1  18   1        1.41        1.75      3.10 o 
   2  18   1       18.38       16.48      5.89 o 
   3  18   1        3.67        2.84      5.45 o 
   4  18   1       22.47        9.14      4.59 o 
   5  18   1        2.36       -1.46      8.08 o 
   6  18   1        2.53        7.08      5.40 o 
   7  18   1        9.45        3.86      8.02 o 
  -2  19   1        2.90        4.63      5.60 o 
  -1  19   1       16.21       14.44      8.16 o 
   0  19   1       23.51       22.36     11.52 o 
   1  19   1       22.71       19.45      8.82 o 
   4  19   1        1.52        1.86      4.35 o 
   5  19   1        0.47       -1.23      7.26 o 
 -15   0   2        0.01        4.84      4.90 o 
 -14   0   2       17.24       19.68      6.31 o 
 -13   0   2      150.37      160.61     17.03 o 
 -12   0   2       18.93       10.71      4.18 o 
 -11   0   2      678.27      765.46     26.78 o 
 -10   0   2       93.41      148.33     23.38 o 
  -9   0   2      574.02      649.30     38.88 o 
  -8   0   2       48.85       40.26      3.84 o 
  -7   0   2      463.79      419.93     13.03 o 
  -6   0   2     7445.54     8635.64    209.75 o 
  -5   0   2     1776.97     1784.93     25.37 o 
  -4   0   2      324.53      276.31      5.49 o 
  -3   0   2     1832.00     1663.67     28.71 o 
  -2   0   2      483.90      432.72      7.87 o 
  -1   0   2    22076.88    19695.70     88.12 o 
   0   0   2     1835.53     1521.45     23.29 o 
   1   0   2    17397.80    15397.97     55.88 o 
   2   0   2      168.06      138.54      4.67 o 
   3   0   2     6875.51     7003.09     40.95 o 
   4   0   2      359.14      367.04      8.52 o 
   5   0   2      882.36     1046.26     20.80 o 
   6   0   2        2.41        7.17      1.78 o 
   7   0   2      836.25      993.94     24.06 o 
   8   0   2       30.53       34.52      2.82 o 
   9   0   2       68.03       65.79      8.06 o 
  10   0   2      889.74      988.84     32.27 o 
  11   0   2      111.61      120.46     19.06 o 
  12   0   2        7.12       -4.61      4.61 o 
  13   0   2       26.01       18.95      6.35 o 
  14   0   2        3.96        7.89      4.77 o 
 -15   1   2        3.08        5.94      2.64 o 
 -14   1   2        0.04        2.97      2.53 o 
 -13   1   2       78.49       67.28      6.18 o 
 -12   1   2        0.00       -0.85      3.38 o 
 -11   1   2       49.92       68.18      6.42 o 
 -10   1   2      112.36      125.05     10.13 o 
  -9   1   2       61.34       70.01      4.82 o 
  -8   1   2        3.12        1.82      1.17 o 
  -7   1   2        2.03       -1.65      1.65 o 
  -6   1   2      301.10      310.36     16.48 o 
  -5   1   2      191.38      202.61      3.37 o 
  -4   1   2      163.51      157.94      5.64 o 
  -3   1   2       17.77       17.66      1.31 o 
  -2   1   2      698.94      630.55      7.77 o 
  -1   1   2     5233.83     4564.15     37.02 o 
   0   1   2     2415.29     2066.89     10.12 o 
   1   1   2       14.07       15.84      1.05 o 
   2   1   2     2310.87     2125.94      8.34 o 
   3   1   2      569.06      519.85      7.26 o 
   4   1   2      190.49      180.58      6.05 o 
   5   1   2      143.92      133.16      6.76 o 
   6   1   2        1.60        1.34      1.22 o 
   7   1   2        8.51        9.76      1.41 o 
   8   1   2       43.22       42.38      2.48 o 
   9   1   2        2.14        4.56      2.46 o 
  10   1   2      858.91     1017.61     25.50 o 
  11   1   2      467.74      497.94     21.02 o 
  12   1   2       15.97        7.24      2.99 o 
  13   1   2        0.86        4.64      2.10 o 
  14   1   2       25.07       23.94      4.09 o 
 -15   2   2        0.72        3.23      2.96 o 
 -14   2   2        2.91        3.93      3.00 o 
 -13   2   2       18.34       12.91      3.85 o 
 -12   2   2       71.58       87.32      9.17 o 
 -11   2   2      213.22      201.13     21.98 o 
 -10   2   2       45.28       41.98      3.80 o 
  -9   2   2        5.03        1.47      0.72 o 
  -8   2   2       12.94       12.59      1.53 o 
  -7   2   2      485.16      512.15      8.74 o 
  -6   2   2      475.85      536.62      8.03 o 
  -5   2   2        0.80        0.57      0.70 o 
  -4   2   2       10.21       11.38      0.79 o 
  -3   2   2      471.85      401.89      4.77 o 
  -2   2   2      118.48      105.99      2.80 o 
  -1   2   2     3969.31     3376.57     20.97 o 
   0   2   2     1116.07      942.90     12.61 o 
   1   2   2        3.97       -1.98      1.98 o 
   2   2   2     2362.85     2162.69      9.42 o 
   3   2   2      797.35      794.21      8.40 o 
   4   2   2      298.71      349.63      4.33 o 
   5   2   2      529.78      594.69      8.97 o 
   6   2   2      308.14      314.41      5.33 o 
   7   2   2      192.36      209.24     10.87 o 
   8   2   2       27.96       25.14      2.75 o 
   9   2   2        0.38        1.92      2.91 o 
  10   2   2       22.99       25.84      3.79 o 
  11   2   2       41.40       34.61      7.80 o 
  12   2   2        0.12       -2.04      3.17 o 
  13   2   2        3.49        7.94      6.80 o 
  14   2   2        2.46        4.19      5.06 o 
 -15   3   2        0.66        6.15      2.93 o 
 -14   3   2        0.16        1.59      2.78 o 
 -13   3   2       14.89       21.62      3.06 o 
 -12   3   2       27.95       33.30      5.86 o 
 -11   3   2       13.71       14.71      2.46 o 
 -10   3   2       44.75       49.66      3.77 o 
  -9   3   2       85.50       81.95      5.22 o 
  -8   3   2        6.81        4.36      0.92 o 
  -7   3   2      615.09      705.23     10.12 o 
  -6   3   2      119.83      145.40      3.85 o 
  -5   3   2      333.46      371.13      4.38 o 
  -4   3   2       27.00       25.60      1.40 o 
  -3   3   2      952.23      908.72     10.35 o 
  -2   3   2      309.83      291.74      3.72 o 
  -1   3   2    11023.88    10006.49     31.63 o 
   0   3   2     2045.38     1890.81     11.64 o 
   1   3   2    13342.60    12668.50     33.89 o 
   2   3   2     3192.71     3112.07     10.41 o 
   3   3   2        0.97        0.02      0.77 o 
   4   3   2      632.39      631.90      7.63 o 
   5   3   2       30.89       33.83      1.95 o 
   6   3   2       35.34       39.46      2.33 o 
   7   3   2        0.23        0.31      1.19 o 
   8   3   2      258.57      291.12      9.20 o 
   9   3   2     1028.58     1138.82     14.86 o 
  10   3   2       48.66       45.86      5.17 o 
  11   3   2      771.88      816.45     20.80 o 
  12   3   2        4.71        5.44      2.46 o 
  13   3   2        0.83        2.77      3.57 o 
  14   3   2        0.00        4.14      3.08 o 
 -15   4   2        6.76        4.56      6.41 o 
 -14   4   2        4.17       10.17      6.64 o 
 -13   4   2       20.97       20.30      3.01 o 
 -12   4   2      170.44      156.33      9.42 o 
 -11   4   2       81.60       85.91      6.19 o 
 -10   4   2       20.32       16.27      3.10 o 
  -9   4   2        6.11        8.46      0.93 o 
  -8   4   2       48.50       57.59      2.86 o 
  -7   4   2      237.30      266.08      7.68 o 
  -6   4   2     1502.79     1611.75     20.73 o 
  -5   4   2      413.51      400.66      4.56 o 
  -4   4   2       66.07       71.58      2.89 o 
  -3   4   2       98.17       95.49      2.22 o 
  -2   4   2       11.61        8.66      0.56 o 
  -1   4   2      566.39      527.04      9.16 o 
   0   4   2     1412.43     1329.73     12.74 o 
   1   4   2      310.72      284.15      4.97 o 
   2   4   2     1726.53     1607.47     21.55 o 
   3   4   2       85.29       72.92      3.55 o 
   4   4   2     1247.67     1319.08     16.42 o 
   5   4   2       87.90       96.73      5.04 o 
   6   4   2       13.62       16.18      1.46 o 
   7   4   2      353.44      362.82      7.91 o 
   8   4   2      170.69      195.73     10.12 o 
   9   4   2        1.11        8.38      2.54 o 
  10   4   2      134.82      144.80     11.15 o 
  11   4   2        0.92        5.99      2.03 o 
  12   4   2        0.67        2.56      2.45 o 
  13   4   2        6.35        3.97      1.91 o 
  14   4   2        3.56        3.57      8.29 o 
 -15   5   2        0.29        0.22      4.88 o 
 -14   5   2        0.00       -0.02      2.39 o 
 -13   5   2       35.10       29.30      4.93 o 
 -12   5   2       13.23        9.88      2.53 o 
 -11   5   2        0.13        6.00      2.81 o 
 -10   5   2        1.05       -0.74      2.10 o 
  -9   5   2        8.61        7.86      1.02 o 
  -8   5   2      450.38      437.75      8.35 o 
  -7   5   2     1108.88     1192.85     17.69 o 
  -6   5   2      418.64      393.87      5.71 o 
  -5   5   2      122.80      123.65      3.99 o 
  -4   5   2      199.32      166.50      3.08 o 
  -3   5   2      179.06      154.04      2.43 o 
  -2   5   2      121.23      139.48      2.09 o 
  -1   5   2      570.96      555.45      6.02 o 
   0   5   2       32.35       44.52      2.03 o 
   1   5   2        8.11        9.21      0.93 o 
   2   5   2     1889.10     1811.40     13.61 o 
   3   5   2        0.01        2.43      1.07 o 
   4   5   2      784.45      808.29     10.34 o 
   5   5   2        2.19        3.03      0.80 o 
   6   5   2       18.40       17.87      1.19 o 
   7   5   2        7.83        4.90      1.60 o 
   8   5   2        0.18       -1.78      1.78 o 
   9   5   2        8.40        7.57      1.62 o 
  10   5   2      147.71      162.35     10.15 o 
  11   5   2       92.42      101.02      9.10 o 
  12   5   2       18.64       14.90      3.27 o 
  13   5   2        2.77        0.87      2.72 o 
  14   5   2        5.19        6.44      4.06 o 
 -14   6   2        6.52        5.09      2.91 o 
 -13   6   2        2.40        0.77      2.82 o 
 -12   6   2       17.40        7.86      3.00 o 
 -11   6   2      401.89      368.30     16.60 o 
 -10   6   2        9.54        8.83      1.95 o 
  -9   6   2      435.52      414.26     10.61 o 
  -8   6   2      167.94      161.46      6.60 o 
  -7   6   2        0.04        3.14      1.56 o 
  -6   6   2        1.24        1.14      0.85 o 
  -5   6   2      667.78      690.07      9.14 o 
  -4   6   2      231.01      240.78      4.18 o 
  -3   6   2       10.18       12.38      0.88 o 
  -2   6   2       14.72       13.75      0.93 o 
  -1   6   2      910.84      860.73      9.53 o 
   0   6   2      223.14      217.05      6.90 o 
   1   6   2        5.67        9.96      0.65 o 
   2   6   2       10.15        6.88      1.16 o 
   3   6   2      383.39      395.98      4.72 o 
   4   6   2      374.11      392.20      5.23 o 
   5   6   2       28.80       26.26      1.33 o 
   6   6   2      174.83      193.87      5.81 o 
   7   6   2       20.37       20.25      1.34 o 
   8   6   2      251.64      247.53      9.05 o 
   9   6   2      221.29      226.70     10.97 o 
  10   6   2       36.32       37.56      3.31 o 
  11   6   2       34.53       29.60      3.50 o 
  12   6   2        5.97        6.41      2.18 o 
  13   6   2        6.75       10.93      3.07 o 
  14   6   2       11.95       10.37      2.86 o 
 -14   7   2        9.76       16.73      3.79 o 
 -13   7   2        9.12        5.90      2.19 o 
 -12   7   2       19.09       31.20      4.41 o 
 -11   7   2      147.35      133.97      9.76 o 
 -10   7   2      195.17      174.30     10.34 o 
  -9   7   2       70.85       58.84      4.40 o 
  -8   7   2      435.08      467.61     11.65 o 
  -7   7   2      120.06      120.93      5.38 o 
  -6   7   2      131.08      121.65      6.54 o 
  -5   7   2       58.99       60.84      2.89 o 
  -4   7   2        4.79        4.55      0.74 o 
  -3   7   2     1324.04     1411.87     15.22 o 
  -2   7   2      541.48      560.56      6.73 o 
  -1   7   2       14.45        6.18      1.87 o 
   0   7   2      326.39      300.82      9.39 o 
   1   7   2        6.59        4.41      0.85 o 
   2   7   2      117.21      105.04      2.66 o 
   3   7   2       17.07       10.53      0.81 o 
   4   7   2      174.25      189.29      6.99 o 
   5   7   2        8.70       11.24      1.10 o 
   6   7   2        8.90        6.29      0.87 o 
   7   7   2        5.39        1.68      1.11 o 
   8   7   2       37.06       39.05      2.81 o 
   9   7   2      138.14      135.32      7.48 o 
  10   7   2       80.25       77.13      6.12 o 
  11   7   2        0.16        2.43      5.27 o 
  12   7   2        1.54        3.45      2.06 o 
  13   7   2        6.67        5.14      2.68 o 
  14   7   2        0.88        2.04      3.34 o 
 -14   8   2        8.46       11.55      3.40 o 
 -13   8   2        0.00        5.30      2.50 o 
 -12   8   2       24.82       21.19      3.66 o 
 -11   8   2        1.16        1.28      3.33 o 
 -10   8   2       74.09       76.01      6.42 o 
  -9   8   2      351.05      366.41     14.48 o 
  -8   8   2      467.42      476.72     10.12 o 
  -7   8   2      153.06      145.74      6.80 o 
  -6   8   2      157.48      169.22      6.10 o 
  -5   8   2       43.54       49.74      2.47 o 
  -4   8   2      330.67      362.35      6.76 o 
  -3   8   2        4.18        0.13      0.65 o 
  -2   8   2        1.33        0.38      0.94 o 
  -1   8   2       13.36        7.15      1.15 o 
   0   8   2       39.77       37.79      1.91 o 
   1   8   2      116.25      119.63      5.18 o 
   2   8   2       52.56       41.29      1.67 o 
   3   8   2      591.79      622.09      9.06 o 
   4   8   2      114.11      126.19      5.51 o 
   5   8   2       33.96       41.72      2.04 o 
   6   8   2       61.15       56.67      2.58 o 
   7   8   2       35.44       42.37      2.75 o 
   8   8   2       16.20       13.40      2.07 o 
   9   8   2       42.43       34.67      2.66 o 
  10   8   2       56.94       57.22      5.16 o 
  11   8   2        9.82       14.24      3.03 o 
  12   8   2       20.85       18.34      3.66 o 
  13   8   2        3.59        6.34      4.66 o 
  14   8   2        9.35        7.36      4.81 o 
 -14   9   2        5.25       13.57      3.59 o 
 -13   9   2        3.66        3.68      2.00 o 
 -12   9   2        0.12       -0.16      1.88 o 
 -11   9   2       98.21       94.58      8.28 o 
 -10   9   2      149.50      138.58      9.56 o 
  -9   9   2       77.19       83.07      5.79 o 
  -8   9   2       32.40       28.92      1.92 o 
  -7   9   2      182.98      192.65      7.85 o 
  -6   9   2        6.95        6.66      0.90 o 
  -5   9   2       54.85       50.55      2.43 o 
  -4   9   2        1.57        4.76      1.00 o 
  -3   9   2        4.29        4.21      0.76 o 
  -2   9   2       94.38       97.31      2.39 o 
  -1   9   2      932.69      874.64     15.42 o 
   0   9   2       88.28       90.47      4.60 o 
   1   9   2        2.40        2.39      0.94 o 
   2   9   2      115.67      114.94      2.63 o 
   3   9   2      463.98      470.44      7.55 o 
   4   9   2       20.12       21.66      1.20 o 
   5   9   2      376.56      426.52      8.99 o 
   6   9   2      184.59      163.20      7.11 o 
   7   9   2      340.66      358.85      9.84 o 
   8   9   2       19.68       20.21      1.87 o 
   9   9   2        2.10        1.20      1.42 o 
  10   9   2       69.25       76.55      7.03 o 
  11   9   2       44.57       36.16      5.82 o 
  12   9   2       24.79       17.43      4.17 o 
  13   9   2        0.57       -1.22      3.96 o 
  14   9   2        6.50       -8.30      8.30 o 
 -14  10   2        2.35        5.72      4.07 o 
 -13  10   2        0.01        1.57      2.76 o 
 -12  10   2        6.47        1.13      2.35 o 
 -11  10   2       56.54       55.92      6.52 o 
 -10  10   2       45.98       40.98      4.07 o 
  -9  10   2        0.26        2.28      1.37 o 
  -8  10   2        1.70        2.19      1.25 o 
  -7  10   2       14.90       10.71      1.30 o 
  -6  10   2       16.56       18.68      1.39 o 
  -5  10   2      101.86       92.35      3.75 o 
  -4  10   2        7.22        6.78      0.78 o 
  -3  10   2       11.41       13.96      1.44 o 
  -2  10   2       23.38       20.70      1.55 o 
  -1  10   2      176.01      167.49      5.34 o 
   0  10   2       15.19       11.11      1.33 o 
   1  10   2       93.23       94.28      4.07 o 
   2  10   2        0.69        2.18      0.82 o 
   3  10   2        0.01        1.54      1.06 o 
   4  10   2       67.97       67.26      3.12 o 
   5  10   2        3.21        6.20      1.45 o 
   6  10   2       29.10       26.66      2.33 o 
   7  10   2       35.18       36.08      3.53 o 
   8  10   2       22.27       20.42      1.92 o 
   9  10   2      160.34      169.98      8.01 o 
  10  10   2       36.15       36.44      5.08 o 
  11  10   2        7.71       11.20      2.90 o 
  12  10   2        5.57        7.10      3.56 o 
  13  10   2        1.91        3.05      5.42 o 
 -14  11   2        0.64        3.58      4.34 o 
 -13  11   2        0.02       -1.55      2.82 o 
 -12  11   2        1.26        0.52      2.22 o 
 -11  11   2        1.62        3.02      2.46 o 
 -10  11   2        1.35        2.72      2.44 o 
  -9  11   2       74.93       69.30      4.37 o 
  -8  11   2      220.17      227.40     10.84 o 
  -7  11   2       29.48       29.41      2.46 o 
  -6  11   2      176.38      173.03      6.49 o 
  -5  11   2        6.11        6.50      1.24 o 
  -4  11   2        0.20        1.36      0.62 o 
  -3  11   2       68.43       71.56      2.58 o 
  -2  11   2       22.74       19.37      2.01 o 
  -1  11   2       63.60       54.66      2.46 o 
   0  11   2      185.81      186.63      7.42 o 
   1  11   2       93.82      104.18      4.05 o 
   2  11   2        4.45        2.43      1.10 o 
   3  11   2       85.54       89.39      2.41 o 
   4  11   2      414.26      486.49     10.53 o 
   5  11   2      260.25      269.89      8.13 o 
   6  11   2        0.02        0.03      1.09 o 
   7  11   2       20.75       23.92      2.05 o 
   8  11   2        4.00        7.11      2.19 o 
   9  11   2       93.19      102.65      5.98 o 
  10  11   2       16.29       13.98      3.09 o 
  11  11   2       25.53       30.62      4.06 o 
  12  11   2        0.56       -1.83      4.58 o 
  13  11   2        0.14        6.06      7.35 o 
 -14  12   2        4.28       11.52      5.74 o 
 -13  12   2        2.36        0.72      2.34 o 
 -12  12   2        9.47        9.33      3.00 o 
 -11  12   2       14.71        3.98      4.46 o 
 -10  12   2        5.79        5.65      2.13 o 
  -9  12   2        5.12        4.07      1.87 o 
  -8  12   2       11.00       10.01      2.21 o 
  -7  12   2       76.24       75.15      5.06 o 
  -6  12   2        6.38        6.23      1.29 o 
  -5  12   2       78.50       76.33      3.67 o 
  -4  12   2        0.00        2.63      0.76 o 
  -3  12   2       39.12       42.81      2.28 o 
  -2  12   2       13.23       14.60      1.93 o 
  -1  12   2        2.13        3.75      1.22 o 
   0  12   2       40.10       32.70      2.36 o 
   1  12   2        5.92        4.17      1.38 o 
   2  12   2       54.74       53.91      2.78 o 
   3  12   2       11.11       13.05      1.18 o 
   4  12   2        1.10        1.03      0.94 o 
   5  12   2       14.51       11.80      1.66 o 
   6  12   2       28.40       26.10      2.27 o 
   7  12   2       34.44       30.98      2.73 o 
   8  12   2        6.65       11.88      2.51 o 
   9  12   2       10.98        8.70      3.88 o 
  10  12   2       23.22       12.09      3.30 o 
  11  12   2        9.89        3.67      2.55 o 
 -13  13   2        0.12        0.78      3.42 o 
 -12  13   2        0.32       10.12     12.68 o 
 -11  13   2        4.70        3.18      3.07 o 
 -10  13   2       27.03       21.20      3.05 o 
  -9  13   2       84.01       71.08      6.25 o 
  -8  13   2       80.70       90.75      8.71 o 
  -7  13   2        4.62        0.17      2.40 o 
  -6  13   2       24.57       26.52      2.42 o 
  -5  13   2      116.84      112.81      6.21 o 
  -4  13   2        6.08        5.62      1.24 o 
  -3  13   2       38.33       33.40      2.55 o 
  -2  13   2        5.57        6.19      1.42 o 
  -1  13   2      160.32      173.50      8.06 o 
   0  13   2      154.64      168.49      6.82 o 
   1  13   2        0.00        0.81      1.32 o 
   2  13   2       39.90       46.91      3.64 o 
   3  13   2      186.61      189.62      8.72 o 
   4  13   2        0.77        2.02      0.95 o 
   5  13   2       33.19       34.23      3.11 o 
   6  13   2        1.44        2.63      1.23 o 
   7  13   2       28.17       22.59      3.44 o 
   8  13   2       73.88       74.27      5.16 o 
   9  13   2       16.57        6.42      2.62 o 
  10  13   2        3.06        0.73      3.20 o 
  11  13   2       11.00        9.15      4.06 o 
 -12  14   2       12.45        6.86      4.74 o 
 -11  14   2       54.60       52.24     10.23 o 
 -10  14   2        7.17        3.54      2.16 o 
  -9  14   2       13.72       12.69      3.24 o 
  -8  14   2        9.36        8.65      2.80 o 
  -7  14   2       37.29       38.00      5.03 o 
  -6  14   2        0.38        1.15      1.39 o 
  -5  14   2       50.68       54.54      4.17 o 
  -4  14   2        0.62        0.05      2.00 o 
  -3  14   2        5.74        6.66      3.92 o 
  -2  14   2        6.08        4.24      1.50 o 
  -1  14   2       19.39       17.19      2.64 o 
   0  14   2        0.40        3.74      1.92 o 
   1  14   2      155.88      173.43      6.97 o 
   2  14   2        3.94        1.16      1.91 o 
   3  14   2        0.42        5.21      3.56 o 
   4  14   2        0.48        1.63      1.68 o 
   5  14   2        7.56        7.13      2.30 o 
   6  14   2       23.42       18.42      4.68 o 
   7  14   2       11.46       10.84      2.52 o 
   8  14   2       25.11       22.83      3.86 o 
   9  14   2       56.14       63.77      9.66 o 
  10  14   2        6.95        4.53      2.73 o 
 -11  15   2        0.47        3.72      5.57 o 
 -10  15   2        9.02        4.54      7.13 o 
  -9  15   2        6.92        4.66      3.86 o 
  -8  15   2       60.68       61.39      7.44 o 
  -7  15   2       59.19       67.25      6.83 o 
  -6  15   2        0.33        3.85      2.14 o 
  -5  15   2        7.38        6.28      2.46 o 
  -4  15   2        0.71        1.17      1.88 o 
  -3  15   2       10.78        7.17      2.34 o 
  -2  15   2       34.59       39.49      2.93 o 
  -1  15   2      164.98      166.65      7.01 o 
   0  15   2       17.32       13.90      2.24 o 
   1  15   2       20.25       20.01      2.62 o 
   2  15   2        0.07        0.84      1.50 o 
   3  15   2       11.65        8.42      2.19 o 
   4  15   2       15.61       16.11      2.87 o 
   5  15   2        5.57        6.47      2.04 o 
   6  15   2        3.78        7.55      2.29 o 
   7  15   2       17.91       14.08      3.08 o 
   8  15   2        7.13        9.13      3.66 o 
   9  15   2       16.23       15.28      4.06 o 
  10  15   2        0.44        1.83      4.17 o 
  -9  16   2        9.51       12.30      5.39 o 
  -8  16   2        0.26        4.09      3.12 o 
  -7  16   2        5.62        7.37      4.00 o 
  -6  16   2       15.63        8.84      3.87 o 
  -5  16   2        4.42        6.22      3.03 o 
  -4  16   2        0.01       -1.13      2.81 o 
  -3  16   2        4.84       10.10      3.40 o 
  -2  16   2       43.28       43.43      6.74 o 
  -1  16   2        2.28        3.98      2.39 o 
   0  16   2       23.63       16.40      2.77 o 
   1  16   2       54.09       59.59      5.36 o 
   2  16   2        6.52        7.44      3.00 o 
   3  16   2        2.77        2.26      4.14 o 
   4  16   2        0.36        4.34      2.57 o 
   5  16   2        0.38        2.38      2.28 o 
   6  16   2        0.32       -0.38      2.54 o 
   7  16   2        0.13        1.88      2.19 o 
   8  16   2       17.77       24.42      4.96 o 
   9  16   2        0.44       -1.01      2.82 o 
  -8  17   2        3.61        1.16      7.23 o 
  -7  17   2       16.06       11.01      4.63 o 
  -6  17   2        0.05       -1.19      4.24 o 
  -5  17   2        4.46       10.08      8.18 o 
  -4  17   2        1.95        7.33      4.60 o 
  -3  17   2       17.85       10.21      3.63 o 
  -2  17   2        1.66        0.46      3.27 o 
  -1  17   2       36.55       42.43      6.03 o 
   0  17   2       16.50       17.51      4.11 o 
   1  17   2        0.61       -1.93      2.79 o 
   2  17   2       22.36       18.40      5.83 o 
   3  17   2       25.91       25.21      5.70 o 
   4  17   2        6.84        4.06      6.55 o 
   5  17   2        2.98        4.29      3.62 o 
   6  17   2        1.41       -4.66      4.66 o 
   7  17   2        0.06       -5.12      9.43 o 
  -8  18   2        0.33        0.32      5.42 o 
  -7  18   2        6.24       13.67      7.35 o 
  -6  18   2        0.08       -9.98      9.98 o 
  -4  18   2        5.01       15.06      8.71 o 
  -3  18   2        1.74        2.38      6.58 o 
  -2  18   2        1.25       11.67      5.20 o 
  -1  18   2       24.67       28.61      6.01 o 
   0  18   2       32.79       33.77      6.68 o 
   1  18   2        2.69        4.86      4.66 o 
  -3  19   2        0.41        4.58      5.42 o 
  -2  19   2       14.42       14.02      6.91 o 
  -1  19   2       15.98       16.73      6.94 o 
   0  19   2        0.49        7.81      6.14 o 
  -1  20   2        5.63       -0.40      5.70 o 
   0  20   2        4.94        4.66      5.02 o 
 -15   1   3        4.61       10.49      2.76 o 
 -14   1   3        1.12        2.03      2.61 o 
 -13   1   3       10.84        8.81      3.23 o 
 -12   1   3       19.77       39.73      4.67 o 
 -11   1   3       70.63       82.39      7.22 o 
 -10   1   3       68.94       81.67      6.71 o 
  -9   1   3        4.51        3.58      1.16 o 
  -8   1   3        2.57        3.78      1.78 o 
  -7   1   3        4.30        2.20      1.22 o 
  -6   1   3      196.40      213.89      4.45 o 
  -5   1   3      175.73      171.89      5.97 o 
  -4   1   3      661.94      626.99      7.48 o 
  -3   1   3      813.74      753.04      8.40 o 
  -2   1   3     3053.67     2965.08     23.84 o 
  -1   1   3     1246.63     1180.22     16.90 o 
   0   1   3      448.06      415.16      5.26 o 
   1   1   3      169.30      196.83      3.18 o 
   2   1   3       15.54        9.38      1.35 o 
   3   1   3       13.84       11.95      1.30 o 
   4   1   3      940.20      968.86     13.29 o 
   5   1   3     1079.16     1196.28     17.80 o 
   6   1   3       86.21       81.99      4.57 o 
   7   1   3       20.63       21.09      1.70 o 
   8   1   3       53.89       54.69      3.55 o 
   9   1   3       30.46       41.53      4.18 o 
  10   1   3       18.59       25.83      2.72 o 
  11   1   3        2.52        1.45      2.05 o 
  12   1   3       21.83       14.18      3.69 o 
  13   1   3       37.00       38.08      3.82 o 
 -15   2   3        7.49       -1.00      3.64 o 
 -14   2   3       13.16       15.98      4.21 o 
 -13   2   3       65.72       51.70      5.96 o 
 -12   2   3      138.02      113.63     10.50 o 
 -11   2   3       85.49       77.78      5.87 o 
 -10   2   3       78.76       97.57      7.80 o 
  -9   2   3        3.04        3.19      1.21 o 
  -8   2   3      150.24      145.68      7.97 o 
  -7   2   3      452.97      515.25      9.18 o 
  -6   2   3       34.85       44.53      2.40 o 
  -5   2   3      254.10      256.15      5.00 o 
  -4   2   3      508.33      500.56      6.23 o 
  -3   2   3      286.01      272.88      4.55 o 
  -2   2   3       39.84       46.78      2.53 o 
  -1   2   3     3211.25     3062.76     14.19 o 
   0   2   3       31.61       35.09      2.16 o 
   1   2   3        3.51        0.14      0.87 o 
   2   2   3      832.71      841.63      8.64 o 
   3   2   3     1234.83     1257.82     15.95 o 
   4   2   3     1007.87     1065.43     17.21 o 
   5   2   3       60.40       82.59      4.03 o 
   6   2   3        0.36        1.21      1.17 o 
   7   2   3       28.42       26.25      1.57 o 
   8   2   3       74.50       84.79      5.00 o 
   9   2   3       41.12       42.44      4.39 o 
  10   2   3       63.76       75.87      7.09 o 
  11   2   3      116.01      112.08      9.25 o 
  12   2   3        4.43        6.61      2.60 o 
  13   2   3        1.66        3.26      3.54 o 
 -15   3   3        0.68        0.53      4.66 o 
 -14   3   3        1.15        1.30      3.70 o 
 -13   3   3       34.50       15.66      5.78 o 
 -12   3   3      315.94      323.30     18.13 o 
 -11   3   3        1.29       -0.79      2.63 o 
 -10   3   3       40.84       37.66      5.00 o 
  -9   3   3       59.80       60.45      4.42 o 
  -8   3   3       48.58       43.43      2.48 o 
  -7   3   3        1.35        1.14      1.22 o 
  -6   3   3        1.77        2.91      0.69 o 
  -5   3   3     1055.62     1057.72     13.58 o 
  -4   3   3       36.34       31.23      1.65 o 
  -3   3   3       98.30      109.71      5.72 o 
  -2   3   3       31.27       27.17      1.34 o 
  -1   3   3      931.28      844.84      9.26 o 
   0   3   3     1146.50     1028.26      9.16 o 
   1   3   3      862.06      802.67      7.73 o 
   2   3   3      295.62      308.09      4.93 o 
   3   3   3      882.59      905.06     11.87 o 
   4   3   3     1211.06     1362.13     18.48 o 
   5   3   3        3.28        0.46      0.95 o 
   6   3   3       54.03       58.51      2.94 o 
   7   3   3        1.98        5.97      1.43 o 
   8   3   3        3.37        2.30      1.56 o 
   9   3   3       58.59       55.70      6.29 o 
  10   3   3        0.45        1.33      2.39 o 
  11   3   3       24.95       20.06      3.15 o 
  12   3   3       45.79       54.53      5.98 o 
  13   3   3       10.53       11.56      3.38 o 
 -15   4   3        0.33        2.96      3.25 o 
 -14   4   3       16.62       20.74      4.97 o 
 -13   4   3       19.11       14.17      2.93 o 
 -12   4   3        3.96        9.23      3.49 o 
 -11   4   3        2.18        2.28      2.78 o 
 -10   4   3        0.34        0.08      1.74 o 
  -9   4   3       18.04       19.62      1.63 o 
  -8   4   3       98.47      101.39      4.21 o 
  -7   4   3       11.34        7.88      1.17 o 
  -6   4   3      442.91      421.35      9.86 o 
  -5   4   3        3.18        3.79      0.80 o 
  -4   4   3       26.37       32.76      1.87 o 
  -3   4   3        3.29        2.39      1.04 o 
  -2   4   3      178.77      205.87      4.57 o 
  -1   4   3      241.27      249.48      3.20 o 
   0   4   3     1465.57     1421.70     14.51 o 
   1   4   3        1.23        0.97      1.23 o 
   2   4   3      192.77      180.26      4.75 o 
   3   4   3      118.78      122.14      4.59 o 
   4   4   3       42.19       47.53      2.35 o 
   5   4   3        5.90        5.40      0.94 o 
   6   4   3        8.46       10.83      1.25 o 
   7   4   3        3.89        2.53      1.88 o 
   8   4   3       34.77       38.33      2.85 o 
   9   4   3       19.49       22.10      2.90 o 
  10   4   3       52.56       52.93      4.90 o 
  11   4   3      107.88       96.57      8.79 o 
  12   4   3        0.25        4.32      2.51 o 
  13   4   3        1.44        6.31      2.76 o 
 -15   5   3       11.75       11.06      4.13 o 
 -14   5   3        0.02       -1.18      3.27 o 
 -13   5   3        0.28        3.12      2.34 o 
 -12   5   3       28.62       21.92      5.63 o 
 -11   5   3        7.29        8.98      3.88 o 
 -10   5   3       30.26       29.40      3.43 o 
  -9   5   3      183.79      194.80     11.55 o 
  -8   5   3       56.26       56.59      2.77 o 
  -7   5   3      414.82      428.52      5.05 o 
  -6   5   3       89.79      106.15      4.79 o 
  -5   5   3       16.20       10.24      0.92 o 
  -4   5   3      112.86      124.67      3.86 o 
  -3   5   3       26.00       19.56      1.03 o 
  -2   5   3       53.53       52.89      2.38 o 
  -1   5   3       73.10       70.84      2.71 o 
   0   5   3      406.81      393.97      6.77 o 
   1   5   3      115.03       31.38     26.45 o 
   2   5   3      641.64      586.90     11.27 o 
   3   5   3        0.04        1.21      0.92 o 
   4   5   3      196.40      220.89      5.80 o 
   5   5   3        8.77        8.99      1.48 o 
   6   5   3        9.45        9.93      1.19 o 
   7   5   3        1.22        1.54      1.53 o 
   8   5   3       65.92       69.21      4.07 o 
   9   5   3       35.30       38.38      3.43 o 
  10   5   3        7.30        6.52      2.22 o 
  11   5   3        0.17        1.06      2.80 o 
  12   5   3        0.01       -1.41      2.62 o 
  13   5   3       11.20       13.92      5.03 o 
 -15   6   3        8.49       11.82      6.12 o 
 -14   6   3        2.48        7.98      4.81 o 
 -13   6   3       16.26       13.63      3.00 o 
 -12   6   3        2.37        1.83      1.94 o 
 -11   6   3      452.39      458.79     13.99 o 
 -10   6   3      224.03      223.84     12.87 o 
  -9   6   3       93.03       98.22      5.50 o 
  -8   6   3        0.49        1.09      1.78 o 
  -7   6   3       12.86       18.81      1.40 o 
  -6   6   3      255.29      268.40      4.16 o 
  -5   6   3       16.20       15.08      1.33 o 
  -4   6   3       61.26       53.88      2.37 o 
  -3   6   3       84.81       94.00      3.04 o 
  -2   6   3     1374.67     1394.40     20.01 o 
  -1   6   3      859.44      875.13     10.68 o 
   0   6   3      300.35      319.52      6.54 o 
   1   6   3     1477.09     1585.15     16.84 o 
   2   6   3     1975.10     2048.16     24.78 o 
   3   6   3      770.80      830.70     10.38 o 
   4   6   3       64.63       77.70      3.63 o 
   5   6   3      494.13      559.27     10.89 o 
   6   6   3        3.65        2.07      0.94 o 
   7   6   3       54.53       43.72      2.60 o 
   8   6   3        2.06        2.57      1.34 o 
   9   6   3      229.37      218.15     14.62 o 
  10   6   3      122.41      129.93      9.78 o 
  11   6   3       59.62       58.20      6.20 o 
  12   6   3        3.99        7.50      3.59 o 
  13   6   3        0.13       11.92      4.75 o 
 -14   7   3        1.05        2.12      3.25 o 
 -13   7   3       10.57        9.45      2.83 o 
 -12   7   3      133.84      125.20     10.28 o 
 -11   7   3       91.77       89.41      6.50 o 
 -10   7   3        1.60        3.10      2.41 o 
  -9   7   3       10.78       11.55      1.57 o 
  -8   7   3        0.12       -1.38      1.38 o 
  -7   7   3       48.29       45.69      2.62 o 
  -6   7   3      224.51      261.07      6.65 o 
  -5   7   3        5.56        9.66      1.13 o 
  -4   7   3        0.55        1.27      0.71 o 
  -3   7   3      372.19      392.03      6.45 o 
  -2   7   3      428.17      429.06      3.97 o 
  -1   7   3      184.72      203.26      6.61 o 
   0   7   3       17.15       14.32      1.07 o 
   1   7   3      358.14      359.43      6.47 o 
   2   7   3       65.86       67.88      2.56 o 
   3   7   3        0.33       -0.73      0.73 o 
   4   7   3       45.13       51.42      2.17 o 
   5   7   3       39.67       44.16      2.39 o 
   6   7   3        5.40        6.88      1.01 o 
   7   7   3      249.67      262.27      8.87 o 
   8   7   3       24.96       27.43      2.57 o 
   9   7   3       22.54       27.94      3.87 o 
  10   7   3        5.60        6.73      2.31 o 
  11   7   3        5.63        3.31      3.75 o 
  12   7   3        5.84        8.87      2.52 o 
  13   7   3       23.95       24.08      8.08 o 
 -14   8   3        3.25        8.72      3.68 o 
 -13   8   3        1.11        3.00      2.56 o 
 -12   8   3       17.02       12.43      2.99 o 
 -11   8   3       17.50       22.09      3.30 o 
 -10   8   3       15.56       11.54      2.10 o 
  -9   8   3       77.29       75.24      4.15 o 
  -8   8   3       17.71       21.53      2.03 o 
  -7   8   3      223.18      214.54      6.28 o 
  -6   8   3       19.05       19.54      1.29 o 
  -5   8   3       17.25       16.82      1.33 o 
  -4   8   3        0.02        1.80      0.68 o 
  -3   8   3       27.75       23.10      1.18 o 
  -2   8   3       58.69       59.55      1.61 o 
  -1   8   3      431.04      400.69     14.66 o 
   0   8   3      264.42      261.15     10.89 o 
   1   8   3       11.46        9.05      1.48 o 
   2   8   3      332.38      338.91      5.44 o 
   3   8   3       10.68        6.51      1.08 o 
   4   8   3       29.85       33.62      1.54 o 
   5   8   3      228.65      243.31      7.16 o 
   6   8   3       43.23       42.22      2.85 o 
   7   8   3      166.94      168.63      8.90 o 
   8   8   3       30.32       17.26      2.42 o 
   9   8   3       29.87       30.67      4.13 o 
  10   8   3       26.08       24.69      3.99 o 
  11   8   3       32.16       39.60      7.18 o 
  12   8   3        1.38       -0.33      2.93 o 
  13   8   3        4.38       -1.95      4.54 o 
 -14   9   3        4.49        2.28      3.82 o 
 -13   9   3       10.28        8.99      4.63 o 
 -12   9   3       68.77       59.44      5.67 o 
 -11   9   3       63.48       44.40      4.62 o 
 -10   9   3      219.56      199.27     15.60 o 
  -9   9   3      142.60      141.03      8.15 o 
  -8   9   3      118.28      116.90      6.64 o 
  -7   9   3       72.91       70.50      3.38 o 
  -6   9   3       16.93       14.59      1.37 o 
  -5   9   3       73.16       71.48      3.12 o 
  -4   9   3       85.95       84.04      3.00 o 
  -3   9   3       23.52       26.78      1.81 o 
  -2   9   3       83.93       78.86      3.71 o 
  -1   9   3      230.51      218.01      8.69 o 
   0   9   3        0.90        0.65      1.39 o 
   1   9   3        0.60        1.18      1.40 o 
   2   9   3      450.46      463.87      8.25 o 
   3   9   3      106.48      112.08      3.46 o 
   4   9   3        0.63        3.83      1.18 o 
   5   9   3      140.77      155.55      8.71 o 
   6   9   3        4.58        5.64      1.31 o 
   7   9   3      159.60      162.42      8.75 o 
   8   9   3        0.17        1.34      1.47 o 
   9   9   3      136.13      151.89      9.47 o 
  10   9   3        3.46        3.00      2.32 o 
  11   9   3       36.16       30.60      3.89 o 
  12   9   3       25.30       11.51      4.96 o 
  13   9   3       16.26       13.64      4.92 o 
 -14  10   3        0.44       -0.04      3.10 o 
 -13  10   3        8.72       10.54      3.13 o 
 -12  10   3       19.18       28.08      3.28 o 
 -11  10   3       16.73       15.72      3.19 o 
 -10  10   3      112.15       99.00      6.60 o 
  -9  10   3      229.40      226.04     13.14 o 
  -8  10   3       43.06       45.44      2.78 o 
  -7  10   3        6.95        5.59      1.17 o 
  -6  10   3      103.73      106.60      4.89 o 
  -5  10   3      144.43      145.78      4.18 o 
  -4  10   3      165.35      170.18      6.31 o 
  -3  10   3      104.77      100.60      3.62 o 
  -2  10   3      612.73      659.86     12.08 o 
  -1  10   3       22.78       26.85      1.77 o 
   0  10   3       62.67       62.25      3.23 o 
   1  10   3       52.78       55.40      2.82 o 
   2  10   3       69.01       75.29      3.75 o 
   3  10   3       20.70       19.40      1.27 o 
   4  10   3       12.27        9.08      1.28 o 
   5  10   3       13.43       12.39      1.43 o 
   6  10   3        4.92        7.83      1.57 o 
   7  10   3        0.35        2.39      1.31 o 
   8  10   3       42.85       47.12      4.53 o 
   9  10   3       50.96       50.24      5.99 o 
  10  10   3       11.85       10.27      2.85 o 
  11  10   3        1.48        1.39      1.94 o 
  12  10   3        3.13        3.49      3.07 o 
  13  10   3        0.13       -0.92      7.45 o 
 -14  11   3        0.50        8.80      3.93 o 
 -13  11   3        1.29        5.87      3.08 o 
 -12  11   3       10.68        9.53      2.91 o 
 -11  11   3        9.69        7.39      3.61 o 
 -10  11   3       20.54       25.25      3.70 o 
  -9  11   3        9.65        7.66      1.80 o 
  -8  11   3      163.25      181.03      8.96 o 
  -7  11   3       20.77       19.72      2.13 o 
  -6  11   3        4.84        4.09      1.13 o 
  -5  11   3      140.26      140.25      5.38 o 
  -4  11   3       17.83       18.91      1.39 o 
  -3  11   3        8.77        5.44      1.54 o 
  -2  11   3       12.18        9.17      2.04 o 
  -1  11   3        1.20       -1.19      1.50 o 
   0  11   3       11.00        3.53      2.12 o 
   1  11   3      137.66      126.50      5.19 o 
   2  11   3        0.07        5.16      1.59 o 
   3  11   3      349.12      368.35     13.87 o 
   4  11   3      140.38      126.34      4.84 o 
   5  11   3       22.64       25.71      1.57 o 
   6  11   3       20.97       15.03      1.93 o 
   7  11   3       14.36       16.34      2.61 o 
   8  11   3        1.31        3.57      1.67 o 
   9  11   3       13.75       13.85      3.36 o 
  10  11   3       17.71       14.79      3.01 o 
  11  11   3        5.77        2.52      2.83 o 
 -14  12   3        1.42       -5.16      7.29 o 
 -13  12   3        0.09       -2.53      7.39 o 
 -12  12   3        0.54       -0.77      3.50 o 
 -11  12   3        1.68        4.04      2.41 o 
 -10  12   3       50.90       50.96      5.14 o 
  -9  12   3       23.27       25.10      3.47 o 
  -8  12   3       40.57       41.31      3.03 o 
  -7  12   3       28.56       31.58      2.73 o 
  -6  12   3       25.73       21.65      2.24 o 
  -5  12   3       28.49       23.30      1.66 o 
  -4  12   3       47.45       52.82      3.26 o 
  -3  12   3      126.73      123.53      5.41 o 
  -2  12   3        2.31        3.24      1.34 o 
  -1  12   3     1044.60     1173.35     43.43 o 
   0  12   3     1169.06     1365.52     22.74 o 
   1  12   3      182.81      179.45      7.43 o 
   2  12   3       40.24       46.62      3.99 o 
   3  12   3        0.15       -1.91      2.14 o 
   4  12   3       28.87       27.54      1.98 o 
   5  12   3       11.01        9.11      1.86 o 
   6  12   3        0.06        4.07      2.40 o 
   7  12   3       15.58       16.68      2.97 o 
   8  12   3        9.65        9.05      2.38 o 
   9  12   3        3.99        1.42      2.36 o 
  10  12   3       25.43       21.18     15.09 o 
 -12  13   3        0.16        1.11      4.63 o 
 -11  13   3        4.38       -1.51      2.84 o 
 -10  13   3        4.49        2.12      2.48 o 
  -9  13   3        4.82        3.63      2.32 o 
  -8  13   3        2.16        2.19      2.12 o 
  -7  13   3       18.41       19.86      2.76 o 
  -6  13   3       33.32       37.75      3.11 o 
  -5  13   3        0.07        0.53      0.95 o 
  -4  13   3        3.99        3.56      2.92 o 
  -3  13   3        0.02        0.87      1.62 o 
  -2  13   3       12.38       13.41      2.05 o 
  -1  13   3       79.07       72.00      4.40 o 
   0  13   3       89.49       89.12      5.11 o 
   1  13   3       18.07       21.30      2.28 o 
   2  13   3       69.73       73.87      5.97 o 
   3  13   3       35.65       47.28      4.38 o 
   4  13   3        0.07        0.57      2.40 o 
   5  13   3        8.91        4.44      3.02 o 
   6  13   3       13.24       12.56      3.02 o 
   7  13   3        0.13        5.52      1.86 o 
   8  13   3        0.72       -2.22      3.24 o 
   9  13   3       31.93       33.86      5.37 o 
  10  13   3        0.08        4.32      3.60 o 
 -12  14   3        0.13        7.17      3.40 o 
 -11  14   3        0.44        0.03      2.94 o 
 -10  14   3        0.08        3.81      3.80 o 
  -9  14   3       51.79       52.92      6.28 o 
  -8  14   3       69.91       69.05      6.81 o 
  -7  14   3        0.11        1.41      3.47 o 
  -6  14   3       32.41       28.46      5.51 o 
  -5  14   3       10.47        6.99      3.41 o 
  -4  14   3        2.93        5.85      2.89 o 
  -3  14   3        0.07        3.47      2.21 o 
  -2  14   3        0.70        1.50      1.43 o 
  -1  14   3       16.18        9.46      1.69 o 
   0  14   3       17.25       16.30      2.36 o 
   1  14   3       43.98       37.76      3.12 o 
   2  14   3       40.59       44.47      3.92 o 
   3  14   3        0.94        1.92      2.24 o 
   4  14   3       32.27       25.72      4.89 o 
   5  14   3       43.52       33.40      3.95 o 
   6  14   3       22.72       21.57      4.57 o 
   7  14   3        1.52        5.02      5.14 o 
   8  14   3        0.49        4.54      3.85 o 
   9  14   3        5.59        1.84      2.34 o 
  10  14   3        0.07       -0.94      4.74 o 
 -11  15   3        9.36        7.73      3.39 o 
 -10  15   3        7.33        4.50      3.23 o 
  -9  15   3        1.18       -0.96      4.32 o 
  -8  15   3        0.00        1.58      2.64 o 
  -7  15   3        2.97       11.85      4.71 o 
  -6  15   3        6.30        3.21      3.98 o 
  -5  15   3        0.78        3.51      4.68 o 
  -4  15   3        0.08        6.17      2.60 o 
  -3  15   3        4.81        2.75      3.78 o 
  -2  15   3       35.85       33.61      3.93 o 
  -1  15   3        0.19        1.09      1.74 o 
   0  15   3       80.09       90.50      5.39 o 
   1  15   3       17.05       12.87      2.45 o 
   2  15   3        0.01        3.11      2.42 o 
   3  15   3       14.20       16.21      2.99 o 
   4  15   3       14.51        7.83      2.28 o 
   5  15   3        2.97        3.15      2.51 o 
   6  15   3        1.23        1.44      2.56 o 
   7  15   3        2.89        5.39      3.31 o 
   8  15   3        0.18        1.77      3.13 o 
   9  15   3       56.50       49.42     10.34 o 
 -10  16   3        0.00       -2.35      5.65 o 
  -9  16   3        2.56        7.79      7.17 o 
  -8  16   3       76.49       62.03      9.69 o 
  -7  16   3       41.57       34.47      5.36 o 
  -6  16   3        4.49        2.53      2.83 o 
  -5  16   3        9.14        7.32      4.51 o 
  -4  16   3        4.90        8.55      4.75 o 
  -3  16   3        8.06        5.02      4.57 o 
  -2  16   3        2.47        4.99      2.55 o 
  -1  16   3       93.42       83.39      4.81 o 
   0  16   3      129.26      121.90      7.49 o 
   1  16   3        1.76        4.36      2.16 o 
   2  16   3        0.11        3.28      3.43 o 
   3  16   3       12.57       14.00      2.55 o 
   4  16   3        4.65        2.66      2.34 o 
   5  16   3       11.58       13.41      3.47 o 
   6  16   3        4.65        2.61      2.63 o 
   7  16   3        0.61        0.82      2.99 o 
   8  16   3        2.08        3.53      5.05 o 
  -8  17   3        0.18       -6.35      8.64 o 
  -6  17   3        0.11       -0.68      7.31 o 
  -5  17   3        0.94        3.53      3.18 o 
  -4  17   3        3.20        2.75      3.10 o 
  -3  17   3        0.01        3.02      2.33 o 
  -2  17   3       15.38       14.03      3.41 o 
  -1  17   3        4.60        6.21      2.23 o 
   0  17   3        1.14        2.28      1.64 o 
   1  17   3        1.91        1.68      1.75 o 
   2  17   3       14.21        9.17      4.14 o 
   3  17   3        0.06        0.00      3.39 o 
   4  17   3       30.41       28.02      5.06 o 
   5  17   3        4.23        1.59      3.24 o 
   6  17   3        5.55        1.96      2.94 o 
   7  17   3       12.85       19.38      8.87 o 
   8  17   3        6.07       -0.91      7.05 o 
  -8  18   3        0.55       -3.07      9.00 o 
  -7  18   3        1.74        8.32      7.02 o 
  -2  18   3        0.04        8.77      6.63 o 
  -1  18   3        2.11       10.82      5.63 o 
   0  18   3       10.82       12.85      7.36 o 
  -3  19   3        0.72       10.50      6.32 o 
  -2  19   3        3.71        1.32      4.17 o 
 -14   0   4       61.28       74.31     14.38 o 
 -13   0   4        0.00       -5.33      5.33 o 
 -12   0   4      628.67      702.06     38.77 o 
 -11   0   4      188.30      170.20     25.30 o 
 -10   0   4      174.06      149.76     15.98 o 
  -9   0   4       93.79       75.09     11.27 o 
  -8   0   4       87.79       94.71      5.97 o 
  -7   0   4       91.83       98.96      5.78 o 
  -6   0   4     1055.44     1174.89     21.13 o 
  -5   0   4       22.55       27.99      2.29 o 
  -4   0   4      188.62      180.45     13.21 o 
  -3   0   4     1225.31     1375.78     31.74 o 
  -2   0   4     1588.42     1671.25     24.19 o 
  -1   0   4      185.01      183.59     12.67 o 
   0   0   4     1053.92     1050.51     16.15 o 
   1   0   4      137.44      127.96      7.32 o 
   2   0   4       59.35       54.29      3.79 o 
   3   0   4      187.08      168.38     10.55 o 
   4   0   4     1550.65     1796.56     46.94 o 
   5   0   4       58.38       61.45      3.97 o 
   6   0   4      135.67      133.72      9.20 o 
   7   0   4       73.37       60.11      7.04 o 
   8   0   4        0.94        3.63      8.88 o 
   9   0   4      188.55      203.18     22.07 o 
  10   0   4      361.31      390.22     36.28 o 
  11   0   4        3.10        2.74      4.40 o 
  12   0   4      137.43      146.89     23.50 o 
 -14   1   4        8.68        7.16      3.79 o 
 -13   1   4        3.32        5.54      3.26 o 
 -12   1   4      214.48      229.51     16.58 o 
 -11   1   4        5.12        4.78      2.26 o 
 -10   1   4       30.58       32.20      4.66 o 
  -9   1   4       58.16       65.59      4.24 o 
  -8   1   4        1.50        0.06      1.11 o 
  -7   1   4        1.47        2.22      0.84 o 
  -6   1   4       34.15       33.35      1.83 o 
  -5   1   4       25.45       20.22      1.44 o 
  -4   1   4       30.06       34.61      1.97 o 
  -3   1   4       37.11       44.34      3.37 o 
  -2   1   4      294.31      272.51      7.92 o 
  -1   1   4     1163.48     1169.95     11.95 o 
   0   1   4       48.70       42.02      2.11 o 
   1   1   4        2.07        0.42      0.77 o 
   2   1   4      190.27      192.96      8.22 o 
   3   1   4      124.74      107.50      6.02 o 
   4   1   4      201.21      175.72      6.84 o 
   5   1   4      124.57      134.27      5.35 o 
   6   1   4        0.16       -1.01      1.28 o 
   7   1   4        2.10        3.31      1.32 o 
   8   1   4       28.55       28.32      3.21 o 
   9   1   4       46.31       54.39      4.93 o 
  10   1   4        3.58        1.07      2.27 o 
  11   1   4      102.87      102.42      8.34 o 
  12   1   4        5.38        5.02      2.92 o 
 -15   2   4        8.27        8.19      3.22 o 
 -14   2   4        1.83        9.17      4.69 o 
 -13   2   4        9.02       -1.76      3.54 o 
 -12   2   4       12.03       15.42      3.21 o 
 -11   2   4       30.59       40.23      4.26 o 
 -10   2   4        9.47       13.17      3.75 o 
  -9   2   4      167.96      176.76     10.87 o 
  -8   2   4        0.62        3.19      1.21 o 
  -7   2   4       73.79       77.49      3.80 o 
  -6   2   4       83.24       85.72      4.01 o 
  -5   2   4       15.06       11.76      1.43 o 
  -4   2   4       12.03        8.71      0.97 o 
  -3   2   4      345.10      374.25      8.30 o 
  -2   2   4      223.96      202.75      9.40 o 
  -1   2   4       13.29        5.80      1.31 o 
   0   2   4        3.24        1.43      2.03 o 
   1   2   4      527.77      524.94     12.16 o 
   2   2   4       19.51       16.98      1.10 o 
   3   2   4       36.69       39.60      1.96 o 
   4   2   4       12.15        9.21      2.43 o 
   5   2   4      116.68      110.99      3.47 o 
   6   2   4       87.35       91.66      4.34 o 
   7   2   4       17.06       20.32      2.11 o 
   8   2   4       13.47       10.37      1.85 o 
   9   2   4        2.49        0.77      2.70 o 
  10   2   4        2.04        0.58      3.22 o 
  11   2   4       13.06        8.31      3.40 o 
  12   2   4        2.78       -0.30      2.45 o 
  13   2   4       12.42       14.01      5.19 o 
 -15   3   4        0.72        3.54      6.98 o 
 -14   3   4        0.05        1.04      4.02 o 
 -13   3   4       30.76       29.71      4.70 o 
 -12   3   4      128.04      117.70      9.97 o 
 -11   3   4       40.00       30.37      4.82 o 
 -10   3   4      284.02      277.29     13.20 o 
  -9   3   4        3.01        2.78      1.56 o 
  -8   3   4        0.07       -0.15      0.99 o 
  -7   3   4      193.36      189.08      6.87 o 
  -6   3   4      420.55      452.73     10.35 o 
  -5   3   4      272.36      272.51      7.47 o 
  -4   3   4        0.57        3.07      0.96 o 
  -3   3   4       98.57      103.99      5.06 o 
  -2   3   4     5012.92     5152.84     57.33 o 
  -1   3   4      216.42      224.68      6.95 o 
   0   3   4     2926.78     2970.54     35.43 o 
   1   3   4       34.17       34.39      1.81 o 
   2   3   4      392.62      373.28      5.90 o 
   3   3   4      317.62      358.11      6.51 o 
   4   3   4      110.73      101.56      4.34 o 
   5   3   4      222.97      245.11      8.51 o 
   6   3   4      111.60      106.08      6.23 o 
   7   3   4        0.67        4.13      1.32 o 
   8   3   4        0.30        2.60      2.84 o 
   9   3   4        0.86       -1.38      2.23 o 
  10   3   4       64.50       62.04      7.83 o 
  11   3   4        3.74        6.02      2.67 o 
  12   3   4       18.76       30.51      4.10 o 
  13   3   4        5.70        8.10      4.51 o 
 -14   4   4       12.97       18.53      3.59 o 
 -13   4   4        0.06        2.11      2.53 o 
 -12   4   4        5.28        1.94      2.59 o 
 -11   4   4        2.78        1.07      1.93 o 
 -10   4   4        2.71        4.75      2.21 o 
  -9   4   4      595.76      580.82     21.05 o 
  -8   4   4      234.44      263.41      7.89 o 
  -7   4   4       40.07       30.79      1.81 o 
  -6   4   4      174.73      191.18      5.92 o 
  -5   4   4        8.21        7.71      1.27 o 
  -4   4   4        0.02        0.12      0.97 o 
  -3   4   4      442.79      511.20     12.98 o 
  -2   4   4     4874.23     5066.69     59.82 o 
  -1   4   4      158.67      141.57      6.25 o 
   0   4   4      776.09      764.66     10.89 o 
   1   4   4     1393.71     1461.66     17.26 o 
   2   4   4      542.39      574.92      9.65 o 
   3   4   4      131.22      118.84      5.13 o 
   4   4   4       18.72       27.98      1.48 o 
   5   4   4       26.47       23.54      1.35 o 
   6   4   4        2.48        0.58      1.20 o 
   7   4   4        2.26        2.75      1.13 o 
   8   4   4       35.65       34.62      3.75 o 
   9   4   4        3.29       -0.06      2.27 o 
  10   4   4        0.84        1.98      2.62 o 
  11   4   4        4.83        7.81      4.70 o 
  12   4   4       15.12       11.82      3.93 o 
  13   4   4       50.83       52.40     12.23 o 
 -15   5   4        8.54       -0.23      7.07 o 
 -14   5   4        1.43        6.42      2.75 o 
 -13   5   4        4.16        9.15      3.24 o 
 -12   5   4        0.13        3.93      3.48 o 
 -11   5   4      123.98      139.87     12.72 o 
 -10   5   4        0.16        2.02      1.91 o 
  -9   5   4      221.69      220.02      5.41 o 
  -8   5   4      239.54      248.58      7.32 o 
  -7   5   4       47.01       45.44      2.30 o 
  -6   5   4        0.64       -0.21      0.94 o 
  -5   5   4       14.23       14.62      1.46 o 
  -4   5   4      115.82      124.18      5.26 o 
  -3   5   4        0.02       -0.80      1.08 o 
  -2   5   4       39.39       25.10      1.43 o 
  -1   5   4     1354.83     1386.39     18.09 o 
   0   5   4      854.67      894.84     10.54 o 
   1   5   4      283.47      268.17      6.70 o 
   2   5   4        3.71        0.82      0.96 o 
   3   5   4      340.44      337.84      7.72 o 
   4   5   4       20.47       23.16      1.36 o 
   5   5   4       37.36       30.79      1.57 o 
   6   5   4      147.94      172.68      8.38 o 
   7   5   4       17.10       16.52      1.56 o 
   8   5   4        2.44        0.93      4.33 o 
   9   5   4        1.79        3.90      2.19 o 
  10   5   4       10.55        4.34      3.31 o 
  11   5   4        0.33        3.12      2.27 o 
  12   5   4        8.30       10.48      4.37 o 
  13   5   4        1.18        2.21      4.93 o 
 -15   6   4       32.94       31.43      8.99 o 
 -14   6   4        0.20        5.57      3.29 o 
 -13   6   4        0.41        2.06      2.41 o 
 -12   6   4        1.77        5.63      2.74 o 
 -11   6   4        4.62        6.49      1.93 o 
 -10   6   4      106.74       90.24      7.70 o 
  -9   6   4        6.45        6.18      1.33 o 
  -8   6   4       11.98        8.99      2.04 o 
  -7   6   4        7.62        6.99      1.36 o 
  -6   6   4        1.52        1.85      0.84 o 
  -5   6   4        1.85        3.03      0.74 o 
  -4   6   4       12.85       10.08      1.07 o 
  -3   6   4      529.94      579.02     10.44 o 
  -2   6   4       12.26       17.87      1.45 o 
  -1   6   4      479.41      483.47     10.69 o 
   0   6   4      345.88      309.42      7.85 o 
   1   6   4       24.31       24.21      1.37 o 
   2   6   4      368.92      364.33      5.25 o 
   3   6   4      190.95      179.07      5.50 o 
   4   6   4       16.07       11.53      1.00 o 
   5   6   4       46.04       38.32      2.32 o 
   6   6   4       86.39      102.36      4.20 o 
   7   6   4      220.90      210.53     11.07 o 
   8   6   4      275.68      263.70     17.55 o 
   9   6   4       18.07       17.39      3.49 o 
  10   6   4       91.59      104.09      7.85 o 
  11   6   4        7.29       10.06      3.48 o 
  12   6   4        0.23        2.03      2.03 o 
  13   6   4        2.72        3.16      2.68 o 
 -14   7   4        2.48        0.25      5.36 o 
 -13   7   4        2.16        4.15      3.91 o 
 -12   7   4        5.62        6.30      2.88 o 
 -11   7   4       33.62       32.86      3.32 o 
 -10   7   4       39.76       42.37      4.04 o 
  -9   7   4      301.13      296.75     10.31 o 
  -8   7   4      334.76      344.42      9.08 o 
  -7   7   4       85.80       91.82      4.35 o 
  -6   7   4      217.25      203.32      6.11 o 
  -5   7   4        4.15        2.82      1.22 o 
  -4   7   4      211.78      245.92      5.61 o 
  -3   7   4      151.57      148.89      4.94 o 
  -2   7   4       30.53       34.89      1.63 o 
  -1   7   4      140.04      165.57      4.78 o 
   0   7   4      226.69      249.10      4.22 o 
   1   7   4      533.63      518.51      8.45 o 
   2   7   4      115.38      112.34      3.91 o 
   3   7   4       16.22       15.07      1.85 o 
   4   7   4       22.17       22.06      1.30 o 
   5   7   4       52.73       46.82      3.11 o 
   6   7   4       32.65       31.59      3.38 o 
   7   7   4        0.49        2.00      1.86 o 
   8   7   4       90.38       96.74      5.84 o 
   9   7   4        0.21       -0.19      4.73 o 
  10   7   4       22.17       11.65      4.15 o 
  11   7   4        1.62        3.79      2.14 o 
  12   7   4       11.13       11.22      4.89 o 
  13   7   4        3.58        3.22      2.97 o 
 -14   8   4        0.13        2.77      4.79 o 
 -13   8   4        0.49        0.65      2.89 o 
 -12   8   4        0.07        2.31      3.13 o 
 -11   8   4        0.60       -0.10      2.15 o 
 -10   8   4       79.27       74.57      7.90 o 
  -9   8   4       26.79       26.17      1.75 o 
  -8   8   4        7.91       10.22      1.39 o 
  -7   8   4        8.48       11.09      1.25 o 
  -6   8   4       11.51        9.92      1.17 o 
  -5   8   4       71.67       68.08      2.98 o 
  -4   8   4      164.54      170.94      4.27 o 
  -3   8   4        1.90        3.20      1.40 o 
  -2   8   4      188.54      204.50      5.83 o 
  -1   8   4      110.83      100.87      2.76 o 
   0   8   4      270.02      292.34     10.53 o 
   1   8   4       25.86       22.07      1.53 o 
   2   8   4      252.19      258.83      3.98 o 
   3   8   4       43.52       31.91      2.79 o 
   4   8   4       45.59       50.47      3.14 o 
   5   8   4      162.97      162.47      8.44 o 
   6   8   4      149.59      137.33      6.34 o 
   7   8   4        0.03       -0.06      1.70 o 
   8   8   4        3.89        3.85      1.71 o 
   9   8   4       74.23       85.86      7.10 o 
  10   8   4       27.86       26.59      6.51 o 
  11   8   4       12.37       17.62      3.93 o 
  12   8   4       12.64       16.83      6.30 o 
  13   8   4       24.63       18.11      8.62 o 
 -14   9   4        0.01       -0.77      3.25 o 
 -13   9   4       12.71        8.39      6.89 o 
 -12   9   4        0.41       -1.29      2.35 o 
 -11   9   4        6.75        6.44      3.00 o 
 -10   9   4        8.44        4.44      2.02 o 
  -9   9   4        0.83        2.06      1.85 o 
  -8   9   4      162.32      169.24      8.23 o 
  -7   9   4       84.97       81.12      3.88 o 
  -6   9   4       10.21       12.18      1.23 o 
  -5   9   4        5.26        4.15      1.16 o 
  -4   9   4      177.14      182.13      5.16 o 
  -3   9   4       18.00       19.79      1.28 o 
  -2   9   4       72.75       75.12      3.79 o 
  -1   9   4      555.77      614.95     19.31 o 
   0   9   4      459.13      487.32     19.47 o 
   1   9   4      257.48      258.92      7.70 o 
   2   9   4       70.61       81.09      3.92 o 
   3   9   4       41.84       47.33      2.92 o 
   4   9   4       57.96       65.63      4.70 o 
   5   9   4       26.98       21.41      2.04 o 
   6   9   4       57.60       49.13      3.51 o 
   7   9   4       10.26       11.20      2.34 o 
   8   9   4       29.30       28.53      2.84 o 
   9   9   4      105.19      120.11      9.85 o 
  10   9   4       40.78       44.35      4.45 o 
  11   9   4        3.25        2.89      3.09 o 
  12   9   4        0.10        3.92      3.67 o 
  13   9   4        1.71       -0.46      7.79 o 
 -14  10   4        0.65        7.34      3.80 o 
 -13  10   4        5.45        0.23      3.19 o 
 -12  10   4       37.64       38.54      4.27 o 
 -11  10   4        4.77        6.81      2.47 o 
 -10  10   4       24.49       23.25      3.38 o 
  -9  10   4       10.64       10.07      1.99 o 
  -8  10   4      122.80      129.51      7.78 o 
  -7  10   4      254.60      264.82     10.11 o 
  -6  10   4       70.41       74.54      3.93 o 
  -5  10   4        0.12        2.22      0.92 o 
  -4  10   4       11.80        6.04      1.50 o 
  -3  10   4       55.20       46.08      3.70 o 
  -2  10   4       10.83        9.78      1.30 o 
  -1  10   4       47.01       46.51      2.75 o 
   0  10   4        0.61       -1.88      1.88 o 
   1  10   4        6.12        4.36      1.43 o 
   2  10   4      130.89      135.62      7.58 o 
   3  10   4      202.23      231.77      5.36 o 
   4  10   4        0.11       -1.10      1.10 o 
   5  10   4        4.79        4.00      2.02 o 
   6  10   4        1.83        2.61      1.45 o 
   7  10   4        8.48       10.34      2.02 o 
   8  10   4       30.55       26.33      4.44 o 
   9  10   4       10.86       15.07      3.62 o 
  10  10   4       15.97       13.65      3.65 o 
  11  10   4        3.57        3.87      2.71 o 
 -14  11   4        5.17        2.83      4.01 o 
 -13  11   4        1.20        4.53      3.25 o 
 -12  11   4        7.14        7.44      2.97 o 
 -11  11   4        2.58        0.08      2.39 o 
 -10  11   4       19.55       16.39      3.41 o 
  -9  11   4       78.47       87.48     10.18 o 
  -8  11   4       11.33       11.67      2.48 o 
  -7  11   4      175.18      191.83     10.35 o 
  -6  11   4      118.64      142.04      6.33 o 
  -5  11   4        5.62        3.04      1.20 o 
  -4  11   4       37.04       33.41      2.50 o 
  -3  11   4        6.95        5.30      2.73 o 
  -2  11   4       21.55       24.54      2.27 o 
  -1  11   4       60.19       51.20      3.07 o 
   0  11   4      253.15      258.52     11.54 o 
   1  11   4       14.83        7.96      2.10 o 
   2  11   4       15.80        7.61      2.44 o 
   3  11   4       61.87       49.36      2.06 o 
   4  11   4       79.52       75.70      6.35 o 
   5  11   4        1.24        2.38      1.63 o 
   6  11   4       20.62       21.01      2.53 o 
   7  11   4        1.64        2.32      2.29 o 
   8  11   4        3.65        3.86      2.48 o 
   9  11   4        2.58       11.90      4.15 o 
  10  11   4        0.88        6.34      6.19 o 
  11  11   4       13.01       23.08      9.49 o 
 -12  12   4        4.01        2.24      3.00 o 
 -11  12   4        3.44        6.57      2.86 o 
 -10  12   4        0.15       -0.89      2.26 o 
  -9  12   4       59.81       63.71      4.61 o 
  -8  12   4       31.64       32.71      3.86 o 
  -7  12   4       23.62       22.24      3.28 o 
  -6  12   4        0.56        2.96      2.72 o 
  -5  12   4        2.04        2.20      1.30 o 
  -4  12   4        8.83        7.88      1.99 o 
  -3  12   4        5.40        4.34      1.81 o 
  -2  12   4       32.83       28.84      2.67 o 
  -1  12   4       10.19       12.06      2.06 o 
   0  12   4       51.70       46.56      2.79 o 
   1  12   4       61.67       59.14      4.10 o 
   2  12   4        4.96        3.64      2.04 o 
   3  12   4       15.15       12.59      2.92 o 
   4  12   4        1.10        2.78      2.61 o 
   5  12   4        2.46        2.06      2.31 o 
   6  12   4        0.02        3.03      2.82 o 
   7  12   4        3.92        2.65      2.45 o 
   8  12   4        4.47        3.54      2.94 o 
   9  12   4        7.36        6.12      3.60 o 
  10  12   4        9.91        8.53      6.98 o 
 -11  13   4        3.35        3.75      2.63 o 
 -10  13   4        8.08        6.35      2.70 o 
  -9  13   4        6.28        2.21      4.20 o 
  -8  13   4       79.42       86.30     10.45 o 
  -7  13   4      184.51      182.12     15.57 o 
  -6  13   4       72.88       57.33      8.30 o 
  -5  13   4        2.97        4.95      3.44 o 
  -4  13   4       36.94       33.01      3.13 o 
  -3  13   4        1.49        4.41      1.69 o 
  -2  13   4      107.22      107.55      8.34 o 
  -1  13   4       97.13       95.40      7.12 o 
   0  13   4       51.14       50.47      3.67 o 
   1  13   4       18.98       18.95      2.71 o 
   2  13   4       15.35       16.36      2.89 o 
   3  13   4        5.57        1.61      3.11 o 
   4  13   4        2.13        6.60      2.67 o 
   5  13   4       10.87       10.07      2.29 o 
   6  13   4       13.40        6.80      2.59 o 
   7  13   4        0.43        2.90      2.93 o 
   8  13   4        4.88       -0.84      2.61 o 
   9  13   4        7.56        8.49      6.89 o 
  10  13   4        3.46        3.64      4.49 o 
 -11  14   4        3.73        3.59      3.09 o 
 -10  14   4        5.80        9.08      3.54 o 
  -9  14   4       17.39       24.53      5.49 o 
  -8  14   4       88.38       90.82      9.88 o 
  -7  14   4       83.01       87.85     18.70 o 
  -6  14   4        0.43        2.36      2.93 o 
  -5  14   4        0.79        1.60      1.94 o 
  -4  14   4        4.08        7.13      2.29 o 
  -3  14   4        1.97        4.27      2.12 o 
  -2  14   4        4.51        1.78      2.45 o 
  -1  14   4       11.31        7.93      2.03 o 
   0  14   4       75.33       68.34      5.02 o 
   1  14   4        0.10        2.48      2.02 o 
   2  14   4        0.53        2.00      2.04 o 
   3  14   4      138.68      163.44      8.73 o 
   4  14   4       14.78        9.12      3.10 o 
   5  14   4       18.15       22.00      5.08 o 
   6  14   4        6.44       12.20      3.83 o 
   7  14   4        4.46       -0.14      2.38 o 
   8  14   4        0.06       -1.10      3.47 o 
   9  14   4        3.36        4.62      5.76 o 
 -11  15   4       12.66       10.92      7.35 o 
 -10  15   4        7.64        9.78      3.36 o 
  -9  15   4        7.16       -0.94      3.93 o 
  -8  15   4       26.90       31.71      6.13 o 
  -7  15   4       20.23       11.13      3.97 o 
  -6  15   4       37.05       39.13      3.77 o 
  -5  15   4        0.14        2.15      2.60 o 
  -4  15   4        2.28        1.40      1.66 o 
  -3  15   4        0.43        5.71      2.35 o 
  -2  15   4        0.00        2.63      2.70 o 
  -1  15   4       25.43       26.91      3.60 o 
   0  15   4       97.24       99.02      5.72 o 
   1  15   4       61.27       69.79      3.97 o 
   2  15   4       67.73       77.84      5.48 o 
   3  15   4        7.54       13.04      3.74 o 
   4  15   4        0.06       -0.22      2.79 o 
   5  15   4        4.28        5.80      3.27 o 
   6  15   4        0.00        2.93      2.92 o 
   7  15   4        5.05       -4.06      4.47 o 
 -10  16   4        2.11        0.44      2.81 o 
  -9  16   4       12.43        2.94      4.54 o 
  -8  16   4       13.93       10.84      4.23 o 
  -7  16   4        6.92        8.07      2.85 o 
  -6  16   4       26.01       24.12      5.38 o 
  -5  16   4        8.58        3.72      3.53 o 
  -4  16   4        6.13        8.70      4.57 o 
  -3  16   4        0.32       -0.83      4.29 o 
  -2  16   4        2.79        4.02      3.51 o 
  -1  16   4        1.23        1.79      2.65 o 
   0  16   4        0.25        0.80      2.23 o 
   1  16   4        8.94       11.31      2.25 o 
   2  16   4        0.01        2.02      1.80 o 
   3  16   4        1.52        3.55      1.77 o 
   4  16   4        0.00        2.63      4.00 o 
   5  16   4        8.11        8.30      4.52 o 
   6  16   4        6.22        1.83      3.02 o 
   7  16   4        0.41        2.21      2.59 o 
  -8  17   4        3.93       -0.73      5.49 o 
  -7  17   4       16.36       11.10      6.66 o 
  -6  17   4        4.23        5.12      5.17 o 
  -5  17   4        4.65        4.17      3.83 o 
  -4  17   4       19.32       17.70      5.75 o 
  -3  17   4        3.11        8.82      4.44 o 
  -2  17   4        0.13        2.39      2.82 o 
  -1  17   4        0.07        6.54      3.03 o 
   0  17   4        5.75        5.42      3.78 o 
   1  17   4        1.38        2.44      2.79 o 
   2  17   4       13.37       16.84      5.06 o 
   3  17   4        0.75        1.78      2.21 o 
   4  17   4       10.65       12.66      5.87 o 
   5  17   4        6.15        3.75      3.37 o 
   6  17   4        0.24        3.91      2.90 o 
  -3  18   4        0.38        2.69      3.54 o 
  -2  18   4        0.01       -2.71      7.21 o 
  -1  18   4        2.72        3.32      4.17 o 
   0  18   4        0.03       -1.57      3.68 o 
   1  18   4       12.94       14.82      8.04 o 
   3  18   4       24.86       17.39      7.68 o 
   4  18   4       16.73       15.74      8.13 o 
 -14   1   5        0.45       -2.56      4.23 o 
 -13   1   5       84.54       98.83      7.87 o 
 -12   1   5        0.28        0.37      3.41 o 
 -11   1   5       64.80       73.82      7.83 o 
 -10   1   5        2.18        0.93      2.28 o 
  -9   1   5      594.08      592.88     18.01 o 
  -8   1   5      884.60      962.88     20.65 o 
  -7   1   5        1.80        2.17      1.13 o 
  -6   1   5      399.76      417.68      6.79 o 
  -5   1   5      194.54      196.06      9.23 o 
  -4   1   5        0.70        1.13      1.37 o 
  -3   1   5       12.87       16.43      1.24 o 
  -2   1   5      449.33      489.92     17.90 o 
  -1   1   5       84.80       87.42      3.71 o 
   0   1   5        1.02       -0.53      1.16 o 
   1   1   5       76.80       72.19      3.02 o 
   2   1   5       78.31       75.25      3.35 o 
   3   1   5       93.39      101.15      4.90 o 
   4   1   5      332.68      331.53     11.42 o 
   5   1   5        7.11        6.07      0.86 o 
   6   1   5       14.41       16.87      2.04 o 
   7   1   5       35.86       32.02      3.22 o 
   8   1   5       47.63       39.30      3.35 o 
   9   1   5       58.27       46.91      4.27 o 
  10   1   5       43.90       41.63      7.30 o 
  11   1   5        0.01        5.21      3.66 o 
  12   1   5        0.73        3.78      5.18 o 
 -14   2   5        6.44        8.13      3.46 o 
 -13   2   5        3.16        5.55      2.31 o 
 -12   2   5        6.55        3.07      5.24 o 
 -11   2   5        1.25        4.61      2.26 o 
 -10   2   5      105.71       94.57      8.78 o 
  -9   2   5      551.58      562.26     18.60 o 
  -8   2   5      130.68      123.24      6.93 o 
  -7   2   5      276.01      280.88     12.76 o 
  -6   2   5        0.04        0.34      0.99 o 
  -5   2   5        1.76        0.74      1.24 o 
  -4   2   5       14.57       17.18      1.53 o 
  -3   2   5       16.65       15.27      1.69 o 
  -2   2   5       75.78       68.61      5.26 o 
  -1   2   5        9.14       10.13      1.55 o 
   0   2   5       12.58        8.48      1.76 o 
   1   2   5        2.38        3.65      1.20 o 
   2   2   5       46.35       45.47      2.07 o 
   3   2   5        1.95        0.54      1.18 o 
   4   2   5       94.84       96.73      4.86 o 
   5   2   5       40.72       42.71      2.92 o 
   6   2   5      184.52      188.20      7.36 o 
   7   2   5       51.42       41.13      4.38 o 
   8   2   5      256.67      249.01      8.43 o 
   9   2   5      196.33      207.13     14.24 o 
  10   2   5        0.09        2.06      2.43 o 
  11   2   5       42.97       52.11      4.34 o 
  12   2   5       15.50       19.74      6.17 o 
 -14   3   5       36.85       44.67      4.86 o 
 -13   3   5        7.76        4.89      4.38 o 
 -12   3   5        8.66        3.99      5.77 o 
 -11   3   5       25.41       34.57      4.52 o 
 -10   3   5        0.07       -1.14      3.48 o 
  -9   3   5      762.82      885.89     22.45 o 
  -8   3   5      576.21      544.94     13.79 o 
  -7   3   5        0.00        1.91      1.02 o 
  -6   3   5       23.13       25.16      1.46 o 
  -5   3   5       13.83       14.32      1.59 o 
  -4   3   5       26.15       27.89      1.64 o 
  -3   3   5      554.87      600.57     12.09 o 
  -2   3   5      724.49      776.74     12.56 o 
  -1   3   5        1.99        0.83      1.32 o 
   0   3   5       54.06       64.11      2.57 o 
   1   3   5      170.98      159.45      5.95 o 
   2   3   5       70.20       73.65      2.90 o 
   3   3   5       47.94       50.28      2.30 o 
   4   3   5        2.79        2.42      1.13 o 
   5   3   5       44.34       58.33      3.20 o 
   6   3   5        6.41        6.43      1.30 o 
   7   3   5       80.46       73.83      5.22 o 
   8   3   5       38.45       34.75      3.26 o 
   9   3   5       24.03       28.52      3.28 o 
  10   3   5        4.77        6.88      2.15 o 
  11   3   5        3.87        4.57      4.50 o 
  12   3   5        5.54        7.95      4.18 o 
 -14   4   5        1.84        4.59      3.67 o 
 -13   4   5        7.50        5.36      2.98 o 
 -12   4   5       63.54       70.17      7.94 o 
 -11   4   5       22.02       19.35      4.41 o 
 -10   4   5       63.94       59.12      7.07 o 
  -9   4   5      276.38      266.86     17.43 o 
  -8   4   5      351.79      335.35     16.61 o 
  -7   4   5       15.26        9.56      1.61 o 
  -6   4   5        1.39        2.30      1.03 o 
  -5   4   5      119.15      121.31      6.06 o 
  -4   4   5        0.33        1.46      0.80 o 
  -3   4   5        0.55        0.24      1.10 o 
  -2   4   5      723.19      754.93     13.17 o 
  -1   4   5      235.96      226.26      8.79 o 
   0   4   5      183.67      169.68      7.39 o 
   1   4   5      313.81      326.45      9.85 o 
   2   4   5       13.25        8.60      1.17 o 
   3   4   5        2.27        0.31      0.91 o 
   4   4   5       60.27       76.36      4.03 o 
   5   4   5       32.22       37.58      2.64 o 
   6   4   5      110.93      104.24      5.12 o 
   7   4   5        5.43        3.60      1.82 o 
   8   4   5        3.43        3.08      1.48 o 
   9   4   5        0.08        2.60      2.40 o 
  10   4   5       12.03        8.01      5.91 o 
  11   4   5        4.79        3.91      3.26 o 
  12   4   5       11.37        5.18      7.56 o 
 -14   5   5        0.81        3.81     10.09 o 
 -13   5   5        0.01        1.69      2.64 o 
 -12   5   5        1.69        0.88      2.13 o 
 -11   5   5       30.08       29.16      4.16 o 
 -10   5   5       77.95       74.43      5.46 o 
  -9   5   5      121.42      128.16      5.54 o 
  -8   5   5      420.41      423.53     16.17 o 
  -7   5   5      349.42      376.99     11.83 o 
  -6   5   5       73.06       80.05      4.55 o 
  -5   5   5       14.31       13.60      1.51 o 
  -4   5   5      112.23       96.73      4.48 o 
  -3   5   5       32.60       38.72      1.80 o 
  -2   5   5       16.32       16.58      2.17 o 
  -1   5   5        0.57        2.81      1.35 o 
   0   5   5       16.45       20.16      1.12 o 
   1   5   5      116.41      112.80      4.92 o 
   2   5   5      153.94      146.10      5.69 o 
   3   5   5       17.54       19.03      1.29 o 
   4   5   5       54.92       54.35      3.33 o 
   5   5   5        0.02        4.75      1.88 o 
   6   5   5       79.29       75.20      4.36 o 
   7   5   5        1.36        0.92      1.21 o 
   8   5   5        2.57        3.72      2.81 o 
   9   5   5       49.65       43.32      5.37 o 
  10   5   5       13.46       10.00      3.77 o 
  11   5   5       19.16       21.77      7.58 o 
  12   5   5        8.83       22.28      6.96 o 
 -14   6   5        8.47        4.74      6.08 o 
 -13   6   5        2.97        7.80      6.36 o 
 -12   6   5       74.26       63.77      7.58 o 
 -11   6   5      101.34      104.22      9.32 o 
 -10   6   5        0.04        1.21      1.19 o 
  -9   6   5       49.43       48.88      3.01 o 
  -8   6   5      281.10      298.41     17.37 o 
  -7   6   5      135.01      142.32      7.48 o 
  -6   6   5       15.50       18.61      1.58 o 
  -5   6   5       41.17       44.50      2.19 o 
  -4   6   5       20.63       20.97      1.46 o 
  -3   6   5       31.23       32.27      1.57 o 
  -2   6   5      560.68      632.83     14.35 o 
  -1   6   5     1388.73     1493.35     27.22 o 
   0   6   5      258.34      257.09      7.43 o 
   1   6   5        2.50        2.47      1.01 o 
   2   6   5      214.24      238.35      6.37 o 
   3   6   5       37.64       36.28      2.21 o 
   4   6   5      208.37      242.33      8.60 o 
   5   6   5        4.03        4.90      1.41 o 
   6   6   5      113.16      102.64      6.89 o 
   7   6   5        0.04       -0.23      1.50 o 
   8   6   5       91.63       94.08      7.83 o 
   9   6   5       14.53       13.53      3.28 o 
  10   6   5        0.04        2.14      2.51 o 
  11   6   5       10.78       16.25      5.41 o 
  12   6   5        0.20        4.28      3.50 o 
 -14   7   5        3.24       -4.66      4.66 o 
 -13   7   5        3.77        3.80      2.72 o 
 -12   7   5        0.03        3.75      2.70 o 
 -11   7   5       13.10       13.49      3.54 o 
 -10   7   5       25.81       25.85      4.03 o 
  -9   7   5      197.54      194.12      9.74 o 
  -8   7   5      910.05     1017.68     22.67 o 
  -7   7   5      146.50      142.57      7.13 o 
  -6   7   5        8.23        7.52      1.86 o 
  -5   7   5        1.54        1.70      1.06 o 
  -4   7   5       78.15       79.54      3.30 o 
  -3   7   5        0.78        4.45      1.10 o 
  -2   7   5      474.96      505.50     14.94 o 
  -1   7   5        3.27        5.59      0.92 o 
   0   7   5       41.66       45.33      2.04 o 
   1   7   5        1.77        1.58      1.23 o 
   2   7   5       23.37       23.82      1.65 o 
   3   7   5       98.74      116.46      5.48 o 
   4   7   5      139.89      152.27      8.68 o 
   5   7   5        9.45       13.87      2.00 o 
   6   7   5       97.13       94.04      6.68 o 
   7   7   5       19.21       14.94      2.48 o 
   8   7   5       33.12       42.25      5.53 o 
   9   7   5       43.75       50.54      6.98 o 
  10   7   5       20.63       25.42      4.14 o 
  11   7   5        4.33        7.28      4.19 o 
  12   7   5        3.22        1.47      5.04 o 
 -14   8   5        0.60       -1.85      4.64 o 
 -13   8   5        1.14       -1.84      4.54 o 
 -12   8   5        0.17       -1.17      3.02 o 
 -11   8   5        4.43        3.14      2.51 o 
 -10   8   5        4.41        3.46      2.01 o 
  -9   8   5       38.99       38.48      3.08 o 
  -8   8   5      110.76      104.10      6.52 o 
  -7   8   5        5.25        4.87      2.16 o 
  -6   8   5      262.65      277.98      9.10 o 
  -5   8   5       22.93       22.03      2.03 o 
  -4   8   5       10.92       10.77      1.66 o 
  -3   8   5        6.18        5.54      1.09 o 
  -2   8   5       59.66       62.41      2.73 o 
  -1   8   5       49.51       46.34      2.46 o 
   0   8   5      138.52      143.90      4.34 o 
   1   8   5      233.69      246.81      6.26 o 
   2   8   5       89.52       77.02      3.65 o 
   3   8   5      110.34      118.43      4.33 o 
   4   8   5        9.00        7.91      1.21 o 
   5   8   5        4.63        4.79      1.97 o 
   6   8   5       45.26       46.44      3.97 o 
   7   8   5       44.31       37.00      3.48 o 
   8   8   5       47.74       53.43      5.85 o 
   9   8   5       27.63       27.96      4.49 o 
  10   8   5       12.50       12.28      4.39 o 
  11   8   5        0.08       -3.53      3.68 o 
  12   8   5        9.79       -1.39      7.07 o 
 -14   9   5        1.40        2.14      5.23 o 
 -13   9   5       24.85       15.99      6.28 o 
 -12   9   5        4.00        3.50      2.08 o 
 -11   9   5        7.13        5.87      1.91 o 
 -10   9   5       27.65       23.59      3.87 o 
  -9   9   5        2.89        4.09      2.17 o 
  -8   9   5       27.53       31.58      2.46 o 
  -7   9   5      101.93      108.72      7.16 o 
  -6   9   5        9.88        9.34      1.48 o 
  -5   9   5       45.46       45.97      3.28 o 
  -4   9   5        9.98       11.98      1.33 o 
  -3   9   5       31.70       35.26      2.70 o 
  -2   9   5      194.33      214.71      5.70 o 
  -1   9   5       81.87       81.87      3.05 o 
   0   9   5      107.59      109.90      2.61 o 
   1   9   5      257.83      273.85      6.67 o 
   2   9   5      249.15      265.97      7.98 o 
   3   9   5       18.74       14.13      1.45 o 
   4   9   5        0.10        2.27      1.25 o 
   5   9   5        1.54        2.32      1.09 o 
   6   9   5       11.85        9.53      3.47 o 
   7   9   5       20.05       22.39      4.34 o 
   8   9   5      156.46      154.69     10.35 o 
   9   9   5       31.72       29.09      4.13 o 
  10   9   5       20.99        7.51      6.58 o 
  11   9   5       15.33       15.10      6.73 o 
 -14  10   5        5.81        9.81      5.05 o 
 -13  10   5        0.01        8.99      3.94 o 
 -12  10   5        0.30        3.76      3.61 o 
 -11  10   5        4.09        3.66      2.48 o 
 -10  10   5       45.70       42.69      6.92 o 
  -9  10   5       19.78       19.25      3.21 o 
  -8  10   5      125.86      133.23      6.76 o 
  -7  10   5      111.65      117.39      7.20 o 
  -6  10   5      124.20      100.24      6.18 o 
  -5  10   5      179.83      191.33      5.78 o 
  -4  10   5       50.97       48.37      4.05 o 
  -3  10   5       81.82       83.35      2.25 o 
  -2  10   5        0.22        2.55      1.44 o 
  -1  10   5       42.82       42.28      4.24 o 
   0  10   5        0.38       -0.74      2.19 o 
   1  10   5      262.98      274.92     17.48 o 
   2  10   5      400.42      452.41      7.30 o 
   3  10   5       27.55       26.98      2.51 o 
   4  10   5       36.12       38.10      4.25 o 
   5  10   5        4.99        2.52      1.71 o 
   6  10   5        1.04        0.18      1.33 o 
   7  10   5        4.05        2.97      2.03 o 
   8  10   5       59.17       58.88      6.10 o 
   9  10   5       12.52       16.31      8.99 o 
 -12  11   5        0.60       -3.48      4.50 o 
 -11  11   5        0.20       -1.95      2.98 o 
 -10  11   5        0.83        4.91      4.61 o 
  -9  11   5        1.93        2.07      1.84 o 
  -8  11   5       54.43       52.74      5.09 o 
  -7  11   5        4.36        2.94      3.06 o 
  -6  11   5       25.00       25.82      2.80 o 
  -5  11   5        7.46        8.06      1.52 o 
  -4  11   5       12.36       10.44      1.82 o 
  -3  11   5        9.45        8.10      1.82 o 
  -2  11   5        9.03        5.64      2.67 o 
  -1  11   5       73.15       75.24      6.26 o 
   0  11   5      332.17      343.77     13.34 o 
   1  11   5       13.35        7.11      2.33 o 
   2  11   5      156.68      169.08     10.25 o 
   3  11   5        4.35        4.15      2.57 o 
   4  11   5       34.82       32.79      3.21 o 
   5  11   5        0.02        5.24      3.61 o 
   6  11   5        5.66        7.33      3.17 o 
   7  11   5        2.98        1.53      3.89 o 
   8  11   5        4.03        5.01      4.02 o 
   9  11   5       43.25       36.04     10.31 o 
  10  11   5       51.79       31.74      8.60 o 
  11  11   5       12.36       10.31      5.05 o 
 -11  12   5        9.29        6.58      4.21 o 
 -10  12   5       16.69       18.39      4.62 o 
  -9  12   5       20.67       16.57      3.89 o 
  -8  12   5        9.00        1.90      2.42 o 
  -7  12   5      298.80      294.72     31.51 o 
  -6  12   5      103.29       99.89      7.57 o 
  -5  12   5        0.95        3.04      2.27 o 
  -4  12   5       11.73        7.92      3.33 o 
  -3  12   5       12.88        8.95      2.28 o 
  -2  12   5        0.00        1.94      2.68 o 
  -1  12   5        2.82        4.32      2.43 o 
   0  12   5        1.08        0.00      1.69 o 
   1  12   5        0.04       -0.18      1.89 o 
   2  12   5       40.46       32.08      3.98 o 
   3  12   5       82.94       92.68      8.28 o 
   4  12   5        4.71        2.04      3.41 o 
   5  12   5        0.44        2.97      2.31 o 
   6  12   5        0.00        4.69      2.54 o 
   7  12   5        3.22        5.40      3.97 o 
   8  12   5        3.43        7.80      6.86 o 
   9  12   5       47.34       39.73     14.20 o 
 -11  13   5        0.19        0.05      2.79 o 
 -10  13   5        0.41       -1.20      2.07 o 
  -9  13   5       25.04       14.96     10.49 o 
  -8  13   5        9.02       13.78      3.60 o 
  -7  13   5       47.31       48.17      7.16 o 
  -6  13   5       37.29       41.20      5.56 o 
  -5  13   5        0.03        1.47      2.36 o 
  -4  13   5        7.49        8.82      2.80 o 
  -3  13   5       22.41       25.28      3.40 o 
  -2  13   5       51.98       60.89      5.89 o 
  -1  13   5      196.33      218.19     12.31 o 
   0  13   5       18.25       15.54      3.39 o 
   1  13   5        1.64        2.22      2.29 o 
   2  13   5       16.02       11.93      6.69 o 
   3  13   5        1.51        1.25      3.01 o 
   4  13   5        0.02        0.90      5.73 o 
   5  13   5        0.06        2.25      2.53 o 
   6  13   5        5.04        1.56      4.15 o 
   7  13   5        0.14       -0.70      4.23 o 
   8  13   5        3.88       -0.26      5.72 o 
 -10  14   5        4.90        4.34      3.77 o 
  -9  14   5       24.16       27.76      6.34 o 
  -8  14   5       12.68        8.21      4.28 o 
  -7  14   5        1.46        9.67      3.38 o 
  -6  14   5       21.37       24.46      4.18 o 
  -5  14   5        0.53        2.60      2.63 o 
  -4  14   5        2.16        0.11      2.72 o 
  -3  14   5       26.00       30.18      4.31 o 
  -2  14   5        4.68        3.97      2.99 o 
  -1  14   5        0.06        1.18      2.31 o 
   0  14   5       24.45       26.72      3.76 o 
   1  14   5        0.49        2.76      2.66 o 
   2  14   5       17.47       13.97      3.50 o 
   3  14   5        1.05        0.89      3.75 o 
   4  14   5        2.56       12.57      3.41 o 
   5  14   5        0.99       -3.00      3.56 o 
   6  14   5        1.62        4.75      2.99 o 
  -9  15   5       13.37        8.35      6.20 o 
  -8  15   5       52.05       36.32      7.14 o 
  -7  15   5        2.28       -0.24      3.77 o 
  -6  15   5       34.25       28.86      5.00 o 
  -5  15   5        5.37        5.65      2.58 o 
  -4  15   5        1.45        2.39      2.83 o 
  -3  15   5        6.10       10.76      4.69 o 
  -2  15   5        3.52        3.59      2.45 o 
  -1  15   5        1.59        3.61      1.92 o 
   0  15   5        7.56        7.95      5.42 o 
   1  15   5       30.69       27.15      3.43 o 
   2  15   5        5.68        8.30      2.57 o 
   3  15   5       20.67       19.72      4.04 o 
   4  15   5        4.53        0.31      2.89 o 
   5  15   5        5.90       12.30     15.64 o 
  -8  16   5        0.24        7.27      3.87 o 
  -7  16   5       65.33       61.04     11.75 o 
  -6  16   5       23.65       12.49      5.80 o 
  -5  16   5        0.00        3.35      4.52 o 
  -4  16   5        3.14       15.47      6.04 o 
  -3  16   5        1.05        9.72      6.31 o 
  -2  16   5       11.68       18.56      6.15 o 
  -1  16   5       17.60       14.10      7.29 o 
   0  16   5        1.93        0.49      5.09 o 
   1  16   5        3.66        3.97      3.41 o 
   2  16   5        6.75        8.18      4.90 o 
   3  16   5       33.98       22.75      7.23 o 
   4  16   5        2.87        5.65      4.16 o 
   5  16   5        0.94        2.19      3.97 o 
  -7  17   5       60.69       44.26     10.58 o 
  -6  17   5       11.80       10.20      5.21 o 
  -5  17   5        0.44        2.10      4.13 o 
  -4  17   5        0.96        0.52      6.26 o 
  -3  17   5        0.01        3.28      4.49 o 
  -2  17   5       10.54        5.50      4.07 o 
  -1  17   5       17.93        9.40      4.98 o 
   0  17   5        2.78       -3.44      4.43 o 
   1  17   5        1.05        4.94      3.68 o 
   2  17   5        0.01       -1.03      3.21 o 
   3  17   5       16.96       12.99      7.71 o 
  -5  18   5        3.89       10.73      8.02 o 
  -4  18   5        0.14       -2.15      8.31 o 
  -3  18   5        8.94        2.33      4.09 o 
  -2  18   5       17.71       -1.51      8.01 o 
  -1  18   5        5.34       10.57      3.90 o 
   0  18   5        1.02       -1.12      4.56 o 
   1  18   5       15.56       28.78      8.54 o 
   2  18   5        6.11        8.83      7.97 o 
 -14   0   6        0.98        2.75      5.22 o 
 -13   0   6       16.88       16.57      5.13 o 
 -12   0   6       11.32       11.68      5.67 o 
 -11   0   6        0.35       10.34      4.61 o 
 -10   0   6        0.33        0.22      2.36 o 
  -9   0   6      733.48      778.70     31.22 o 
  -8   0   6     1641.50     1822.30     72.76 o 
  -7   0   6      278.14      317.63     26.66 o 
  -6   0   6      211.59      207.76     17.99 o 
  -5   0   6      243.33      259.92     18.05 o 
  -4   0   6        0.05        4.76      1.69 o 
  -3   0   6       26.27       27.89      2.17 o 
  -2   0   6      630.95      715.10     19.37 o 
  -1   0   6     1068.30     1227.04     23.77 o 
   0   0   6      111.99      104.60      7.26 o 
   1   0   6      543.75      520.26     18.23 o 
   2   0   6      262.63      238.95     14.49 o 
   3   0   6        0.12        1.92      2.28 o 
   4   0   6       49.00       51.47      4.81 o 
   5   0   6        0.10        0.63      2.16 o 
   6   0   6        4.42        3.05      4.87 o 
   7   0   6        3.28        0.85      5.00 o 
   8   0   6        0.39        1.83      3.41 o 
   9   0   6      201.24      181.50     34.21 o 
  10   0   6        0.14       -1.08      3.24 o 
 -14   1   6        5.01        3.98      5.58 o 
 -13   1   6        4.91        3.35      2.53 o 
 -12   1   6        3.76        3.64      3.27 o 
 -11   1   6       20.81       22.28      3.95 o 
 -10   1   6        9.52        7.22      1.80 o 
  -9   1   6      375.07      391.50     16.66 o 
  -8   1   6       58.01       50.81      4.37 o 
  -7   1   6       73.65       59.99      3.94 o 
  -6   1   6        0.93        1.94      1.05 o 
  -5   1   6       36.50       34.06      2.13 o 
  -4   1   6        1.82        3.74      0.93 o 
  -3   1   6        7.60        7.85      2.08 o 
  -2   1   6       14.03       14.42      1.57 o 
  -1   1   6       54.51       16.39     10.15 o 
   0   1   6      427.14      417.41     12.32 o 
   1   1   6        2.83        2.79      0.85 o 
   2   1   6      818.30      919.63     14.50 o 
   3   1   6      138.05      135.37      7.12 o 
   4   1   6        0.37        1.25      1.54 o 
   5   1   6        5.07        3.43      1.38 o 
   6   1   6        0.07       -2.16      2.85 o 
   7   1   6       22.76       19.50      3.05 o 
   8   1   6       99.80       96.66      7.58 o 
   9   1   6       56.47       34.09     11.53 o 
  10   1   6        0.87        1.12      2.94 o 
  11   1   6        0.01        2.50      2.92 o 
 -14   2   6        4.81        1.05      8.14 o 
 -13   2   6        9.40        3.66      2.47 o 
 -12   2   6        5.54        6.88      3.31 o 
 -11   2   6        6.32        5.30      1.74 o 
 -10   2   6       84.21       77.66      5.55 o 
  -9   2   6      186.32      181.70      9.67 o 
  -8   2   6        8.49       11.64      3.85 o 
  -7   2   6       28.90       27.50      2.40 o 
  -6   2   6        0.24        0.43      1.43 o 
  -5   2   6        7.26        7.10      1.05 o 
  -4   2   6        0.66        2.06      1.16 o 
  -3   2   6       18.40       16.58      1.68 o 
  -2   2   6       31.88       35.57      1.72 o 
  -1   2   6        4.96        0.75      1.36 o 
   0   2   6       24.96       25.73      3.56 o 
   1   2   6       77.38       79.17      3.21 o 
   2   2   6        5.60        6.38      1.24 o 
   3   2   6        0.12        0.49      1.23 o 
   4   2   6       29.55       29.77      2.41 o 
   5   2   6       25.54       18.96      2.21 o 
   6   2   6       12.84       16.51      2.71 o 
   7   2   6        7.07        3.74      1.83 o 
   8   2   6       13.57       14.56      4.23 o 
   9   2   6        5.17        6.11      5.38 o 
  10   2   6        6.54       12.43      2.69 o 
  11   2   6        2.68        3.48      3.33 o 
 -14   3   6        9.77       15.54      6.17 o 
 -13   3   6       32.87       32.14      4.93 o 
 -12   3   6        0.37        0.99      3.69 o 
 -11   3   6      119.86      106.68      7.55 o 
 -10   3   6        5.16        1.52      1.88 o 
  -9   3   6        1.32        2.39      2.09 o 
  -8   3   6       61.75       52.28      7.63 o 
  -7   3   6      153.03      143.40     10.79 o 
  -6   3   6       88.62       85.58      5.06 o 
  -5   3   6        2.13        0.45      1.51 o 
  -4   3   6        8.40        9.43      1.41 o 
  -3   3   6      121.53      117.03      5.47 o 
  -2   3   6        1.71        4.59      0.95 o 
  -1   3   6      269.81      272.50     11.15 o 
   0   3   6       52.21       51.95      2.60 o 
   1   3   6        5.35        5.74      1.85 o 
   2   3   6      473.51      511.06     18.30 o 
   3   3   6        8.34       11.66      1.58 o 
   4   3   6       20.18       24.85      2.28 o 
   5   3   6      151.42      181.73     12.02 o 
   6   3   6        2.58        5.23      2.49 o 
   7   3   6        7.45        5.89      1.97 o 
   8   3   6       71.12       60.63      7.86 o 
   9   3   6       32.75       17.08      5.16 o 
  10   3   6       13.39       10.87      6.31 o 
  11   3   6       19.09       15.65      7.21 o 
 -14   4   6        6.22        3.46      4.87 o 
 -13   4   6       13.05       10.63      3.56 o 
 -12   4   6       26.06       14.67      5.61 o 
 -11   4   6       54.06       54.94      6.09 o 
 -10   4   6      140.32      140.04      9.24 o 
  -9   4   6       96.71       96.60      8.03 o 
  -8   4   6     1681.39     1897.56     64.90 o 
  -7   4   6       81.91       74.96      4.91 o 
  -6   4   6       59.48       69.28      4.02 o 
  -5   4   6        0.11        0.72      1.78 o 
  -4   4   6       24.76       29.28      1.83 o 
  -3   4   6      170.80      185.26      7.60 o 
  -2   4   6        0.43        3.53      0.91 o 
  -1   4   6       71.40       61.63      4.56 o 
   0   4   6      124.00      139.73      5.94 o 
   1   4   6     1072.33     1139.82     28.56 o 
   2   4   6       60.65       59.65      3.44 o 
   3   4   6      192.45      212.63     10.31 o 
   4   4   6       58.04       62.12      3.95 o 
   5   4   6       12.28       15.14      2.44 o 
   6   4   6       22.17       29.38      4.09 o 
   7   4   6       22.26       13.73      2.81 o 
   8   4   6        0.88       -0.31      2.40 o 
   9   4   6       36.49       31.38      4.06 o 
  10   4   6       10.35        3.24      3.18 o 
  11   4   6        0.00        2.70      2.88 o 
 -14   5   6       10.31        7.20      3.88 o 
 -13   5   6       25.96       23.41      4.79 o 
 -12   5   6       19.21       18.78      4.75 o 
 -11   5   6        8.88        9.43      2.63 o 
 -10   5   6       16.29       13.38      3.22 o 
  -9   5   6       55.06       56.28      4.76 o 
  -8   5   6       48.51       53.96      3.45 o 
  -7   5   6      118.41      114.42      5.96 o 
  -6   5   6        7.66        8.42      3.73 o 
  -5   5   6        0.19        1.45      1.38 o 
  -4   5   6        1.98        3.38      1.93 o 
  -3   5   6      155.70      134.70      8.75 o 
  -2   5   6        0.24        0.38      1.36 o 
  -1   5   6      195.62      217.91      9.74 o 
   0   5   6        6.44        4.95      1.18 o 
   1   5   6       15.46       13.33      1.92 o 
   2   5   6      145.45      148.70      6.98 o 
   3   5   6      127.03      139.05      6.34 o 
   4   5   6      120.96      124.60      5.89 o 
   5   5   6      182.07      195.07      9.13 o 
   6   5   6       76.91       73.05      7.02 o 
   7   5   6      123.80      115.71     10.59 o 
   8   5   6       78.65       68.33      7.16 o 
   9   5   6       55.29       51.20      4.31 o 
  10   5   6        7.50        6.69      6.39 o 
  11   5   6        8.42        7.64      4.52 o 
 -14   6   6        0.49        2.82      3.46 o 
 -13   6   6        1.42       -3.48      4.34 o 
 -12   6   6        9.20        9.58      4.25 o 
 -11   6   6        3.57        2.73      2.42 o 
 -10   6   6       18.79       21.24      2.67 o 
  -9   6   6      259.17      284.37     18.38 o 
  -8   6   6      121.22      117.24      7.91 o 
  -7   6   6       66.87       56.73      4.92 o 
  -6   6   6        1.88        1.08      2.17 o 
  -5   6   6       67.32       76.54      6.08 o 
  -4   6   6        0.00        2.19      1.54 o 
  -3   6   6      122.28      124.09      6.76 o 
  -2   6   6        1.53        1.95      1.35 o 
  -1   6   6      305.64      333.79     14.57 o 
   0   6   6       33.40       37.67      2.23 o 
   1   6   6      583.91      622.88     17.01 o 
   2   6   6      461.06      485.80     14.23 o 
   3   6   6        6.81        5.49      1.46 o 
   4   6   6       17.58       19.33      1.95 o 
   5   6   6       18.20       15.44      3.22 o 
   6   6   6       18.70       23.86      3.67 o 
   7   6   6        6.54        6.34      2.32 o 
   8   6   6       23.33       20.57      4.60 o 
   9   6   6       12.64       13.98      2.76 o 
  10   6   6        2.25        6.05      3.61 o 
  11   6   6        6.49        7.22      3.36 o 
 -14   7   6        8.48       10.00      5.20 o 
 -13   7   6        7.54        4.43      6.52 o 
 -12   7   6        0.61       -3.61      3.61 o 
 -11   7   6       36.91       46.55      6.40 o 
 -10   7   6        0.27        5.78      2.83 o 
  -9   7   6       58.22       56.71      5.68 o 
  -8   7   6        0.01        2.84      1.98 o 
  -7   7   6       33.93       36.67      2.36 o 
  -6   7   6       21.29       16.54      1.96 o 
  -5   7   6      480.15      529.65     16.71 o 
  -4   7   6       28.63       28.62      2.52 o 
  -3   7   6        4.07        3.89      1.48 o 
  -2   7   6       77.16       83.04      4.44 o 
  -1   7   6      224.75      240.45      8.52 o 
   0   7   6      121.23      134.38      5.72 o 
   1   7   6       76.49       77.34      4.24 o 
   2   7   6      706.62      791.28     25.17 o 
   3   7   6       47.91       51.16      3.62 o 
   4   7   6      148.21      165.82      6.96 o 
   5   7   6       67.99       71.50      4.43 o 
   6   7   6        4.29        4.79      2.15 o 
   7   7   6       44.14       48.88      6.09 o 
   8   7   6        1.86        6.88      2.76 o 
   9   7   6       43.89       44.42      8.68 o 
  10   7   6        1.17        1.50      3.39 o 
  11   7   6        1.28       -0.92      3.96 o 
 -14   8   6        9.95       13.10      5.51 o 
 -13   8   6        0.87       -0.27      3.39 o 
 -12   8   6        0.83        0.52      2.68 o 
 -11   8   6        8.65       11.43      6.67 o 
 -10   8   6       12.44       11.57      2.86 o 
  -9   8   6       32.55       31.89      3.38 o 
  -8   8   6      379.36      387.31     15.43 o 
  -7   8   6        1.45        0.43      1.35 o 
  -6   8   6      201.12      204.07      9.92 o 
  -5   8   6       96.87      104.76      6.25 o 
  -4   8   6        3.92        4.10      1.09 o 
  -3   8   6       70.35       65.74      4.99 o 
  -2   8   6        6.84        7.59      1.46 o 
  -1   8   6       27.62       26.52      2.19 o 
   0   8   6       70.78       69.12      4.14 o 
   1   8   6        0.07        2.12      1.86 o 
   2   8   6       39.15       34.06      2.10 o 
   3   8   6       60.74       58.80      4.60 o 
   4   8   6        0.41        1.11      1.91 o 
   5   8   6       24.42       24.82      2.72 o 
   6   8   6        1.64        4.45      4.51 o 
   7   8   6        1.94        6.70      2.21 o 
   8   8   6        3.19        4.37      1.83 o 
   9   8   6       13.65        8.03      3.88 o 
  10   8   6        7.30        4.50      4.50 o 
 -14   9   6        0.31        4.74      5.04 o 
 -13   9   6        0.16        2.08      5.10 o 
 -12   9   6        0.46        1.11      3.16 o 
 -11   9   6        0.20       -0.68      2.53 o 
 -10   9   6       41.53       55.25      6.96 o 
  -9   9   6       80.13       79.28      6.41 o 
  -8   9   6       24.21       26.44      2.98 o 
  -7   9   6      499.22      537.33     21.08 o 
  -6   9   6       28.94       26.98      2.79 o 
  -5   9   6       12.37       15.46      1.74 o 
  -4   9   6        9.41       12.25      2.05 o 
  -3   9   6        0.12        1.89      1.87 o 
  -2   9   6        3.97        4.84      1.06 o 
  -1   9   6        0.08       -0.57      0.77 o 
   0   9   6      174.37      178.01      6.44 o 
   1   9   6        7.12        2.79      1.63 o 
   2   9   6      339.33      371.86     13.41 o 
   3   9   6      208.87      218.28     11.55 o 
   4   9   6        9.47        8.16      2.23 o 
   5   9   6        0.16       -0.33      1.48 o 
   6   9   6        0.04        1.73      1.74 o 
   7   9   6       10.64        9.88      3.50 o 
   8   9   6        3.23        1.47      3.11 o 
 -12  10   6        4.18       16.25      7.26 o 
 -11  10   6        1.15        1.51      3.09 o 
 -10  10   6       23.51       26.87      4.00 o 
  -9  10   6        5.67        6.29      3.43 o 
  -8  10   6       18.00       23.90      3.95 o 
  -7  10   6       11.14        6.19      2.03 o 
  -6  10   6        0.15        1.95      1.80 o 
  -5  10   6        8.41        7.89      2.38 o 
  -4  10   6        2.07        1.71      1.48 o 
  -3  10   6        0.03        2.83      1.36 o 
  -2  10   6       18.29       17.91      1.81 o 
  -1  10   6       21.02       25.15      3.03 o 
   0  10   6        1.15        0.54      1.57 o 
   1  10   6      138.98      132.63      8.09 o 
   2  10   6       99.33       98.87      5.68 o 
   3  10   6       10.18        5.37      2.48 o 
   4  10   6       53.60       50.98      6.34 o 
   5  10   6        0.24        2.67      3.65 o 
   6  10   6        3.03       -1.15      5.18 o 
   7  10   6        0.01        0.39      4.83 o 
 -10  11   6       10.29        5.29      4.87 o 
  -9  11   6        5.38        6.64      3.34 o 
  -8  11   6        0.12        1.10      2.42 o 
  -7  11   6       21.49       14.51      5.74 o 
  -6  11   6        8.46        6.49      3.35 o 
  -5  11   6        0.00        6.77      3.25 o 
  -4  11   6       12.31       12.54      3.09 o 
  -3  11   6        0.14        1.68      2.68 o 
  -2  11   6        0.11        1.93      2.22 o 
  -1  11   6       14.83        9.27      2.58 o 
   0  11   6       10.74        5.18      3.49 o 
   1  11   6        0.28       -0.23      2.89 o 
   2  11   6       79.99       80.92      7.96 o 
   3  11   6       58.29       66.78      7.88 o 
   4  11   6       92.35      110.87      9.30 o 
   5  11   6        2.06        6.41      3.63 o 
   6  11   6        1.54        3.45      7.05 o 
  -9  12   6        7.03        7.59      8.34 o 
  -8  12   6       78.69       66.74      7.85 o 
  -7  12   6       12.73       16.92      4.53 o 
  -6  12   6       14.12       13.85      4.34 o 
  -5  12   6        0.00        5.08      2.98 o 
  -4  12   6        2.13        1.53      2.51 o 
  -3  12   6        0.06        3.24      2.56 o 
  -2  12   6        3.02        5.34      2.82 o 
  -1  12   6        3.62        4.88      2.62 o 
   0  12   6       17.95       19.63      3.74 o 
   1  12   6       51.09       59.10      5.67 o 
   2  12   6       25.75       20.83      3.52 o 
   3  12   6      103.95       90.56      6.42 o 
   4  12   6        1.21        1.34      3.80 o 
   5  12   6        6.80        3.24      3.18 o 
   6  12   6        0.10        0.79      3.88 o 
 -10  13   6       19.58       15.04      8.81 o 
  -9  13   6       25.75       30.13      6.01 o 
  -8  13   6        6.54        4.81      2.88 o 
  -7  13   6       34.37       41.70      5.96 o 
  -6  13   6        2.19       -3.09      3.10 o 
  -5  13   6        4.26        4.51      1.78 o 
  -4  13   6        0.20        6.29      2.88 o 
  -3  13   6       51.65       54.86      7.66 o 
  -2  13   6       17.99       29.05      6.77 o 
  -1  13   6        0.01        1.60      3.20 o 
   0  13   6        2.06        2.85      2.06 o 
   1  13   6        1.84        4.12      3.77 o 
   2  13   6      101.57       89.92      6.76 o 
   3  13   6      119.26      125.69      9.15 o 
   4  13   6       10.51       11.97      4.30 o 
   5  13   6        0.12        2.10      3.10 o 
 -10  14   6        5.61        3.29      4.18 o 
  -9  14   6        8.39        4.33      5.65 o 
  -8  14   6       10.82       13.12      4.08 o 
  -7  14   6        2.62       -4.22      4.22 o 
  -6  14   6        0.20       -0.73      2.54 o 
  -5  14   6        5.49        1.32      2.63 o 
  -4  14   6        2.49        6.28      2.73 o 
  -3  14   6        2.17        2.57      2.93 o 
  -2  14   6        3.81        6.68      3.36 o 
  -1  14   6        5.24       10.78      2.86 o 
   0  14   6        1.29        5.60      2.79 o 
   1  14   6        6.16        8.53      2.71 o 
   2  14   6       49.07       46.27      7.20 o 
   3  14   6        0.00        8.89      4.08 o 
   4  14   6       63.48       58.34     12.09 o 
  -7  15   6       10.59        5.77      5.39 o 
  -6  15   6       16.92       26.38      8.42 o 
  -5  15   6        0.00        5.48     11.33 o 
  -4  15   6        2.95        3.17      3.59 o 
  -3  15   6        5.91       16.87      8.85 o 
  -2  15   6        9.41        4.51      8.74 o 
  -1  15   6        0.93        3.76      4.50 o 
   0  15   6        4.95        0.71      2.94 o 
   1  15   6       14.69       13.06      5.91 o 
   2  15   6       14.18       17.92      6.60 o 
   3  15   6       16.45       25.01      9.72 o 
  -5  16   6        7.67        5.77      4.63 o 
  -4  16   6        2.48        0.81      4.52 o 
  -3  16   6        1.75        5.33      4.11 o 
  -2  16   6       33.55       42.26      8.53 o 
  -1  16   6       32.45       32.11      8.36 o 
   0  16   6       11.95       18.30      5.97 o 
   1  16   6       18.34       23.62      6.63 o 
  -2  17   6        2.82        1.16      8.94 o 
  -1  17   6        0.36       -2.33      5.01 o 
 -13   1   7       10.69       11.24      5.03 o 
 -12   1   7       16.09        7.43      3.16 o 
 -11   1   7        1.09       -1.14      3.61 o 
 -10   1   7        9.16        9.45      3.13 o 
  -9   1   7       18.89       16.65      2.78 o 
  -8   1   7      171.15      173.50     10.84 o 
  -7   1   7      176.88      164.14     12.26 o 
  -6   1   7       21.63       25.19      3.27 o 
  -5   1   7       43.84       39.26      3.75 o 
  -4   1   7        4.90        6.43      1.63 o 
  -3   1   7       20.60       24.82      2.19 o 
  -2   1   7       24.24       22.14      2.08 o 
  -1   1   7        3.09        6.04      1.99 o 
   0   1   7        7.15        4.96      1.33 o 
   1   1   7      511.63      509.88     20.89 o 
   2   1   7      177.67      144.50     23.36 o 
   3   1   7      109.56      100.25      9.17 o 
   4   1   7       47.30       44.62      4.48 o 
   5   1   7       17.32       18.46      3.05 o 
   6   1   7        2.65        3.37      2.22 o 
   7   1   7        4.25        3.41      2.38 o 
   8   1   7        0.60       -2.18      2.80 o 
   9   1   7       15.64       12.96      3.58 o 
 -13   2   7        2.19        0.52      3.92 o 
 -12   2   7       23.74       27.36      4.56 o 
 -11   2   7        6.85        4.93      3.07 o 
 -10   2   7       31.82       36.43      3.50 o 
  -9   2   7        0.00        0.64      1.53 o 
  -8   2   7      132.48      136.68     10.77 o 
  -7   2   7       52.23       62.53      6.07 o 
  -6   2   7      134.91      129.10      9.10 o 
  -5   2   7        2.19        5.48      2.35 o 
  -4   2   7       11.03        8.49      1.79 o 
  -3   2   7       18.31       21.38      2.22 o 
  -2   2   7       46.18       46.89      2.76 o 
  -1   2   7       32.00       33.09      3.31 o 
   0   2   7      133.63      132.81      5.15 o 
   1   2   7        0.07       -0.25      1.32 o 
   2   2   7      984.80     1128.97     34.77 o 
   3   2   7      710.23      742.34     53.83 o 
   4   2   7       12.32       16.34      2.74 o 
   5   2   7      149.89      157.80      9.15 o 
   6   2   7        0.00        0.50      1.76 o 
   7   2   7       34.67       27.62      4.74 o 
   8   2   7        0.69        0.49      2.88 o 
   9   2   7        1.45        1.52      3.60 o 
 -13   3   7        0.89       10.46      4.56 o 
 -12   3   7        0.42        3.50      2.75 o 
 -11   3   7        0.06        0.61      3.79 o 
 -10   3   7        0.04        2.99      2.61 o 
  -9   3   7       43.90       37.47      3.40 o 
  -8   3   7      406.34      437.03     23.31 o 
  -7   3   7        1.46        2.23      3.15 o 
  -6   3   7       22.70       22.29      2.66 o 
  -5   3   7       69.53       61.71      3.92 o 
  -4   3   7        5.65        4.79      1.59 o 
  -3   3   7       32.24       33.11      2.70 o 
  -2   3   7       15.07       18.14      3.86 o 
  -1   3   7      254.86      263.51      8.08 o 
   0   3   7      221.75      232.78      5.11 o 
   1   3   7      430.60      439.59     15.89 o 
   2   3   7      321.53      318.39     16.33 o 
   3   3   7       29.10       34.26      5.01 o 
   4   3   7        0.26        5.00      2.19 o 
   5   3   7       76.81       72.64      5.28 o 
   6   3   7        1.31        5.18      2.26 o 
   7   3   7       26.99       26.60      4.73 o 
   8   3   7        0.16        2.34      2.95 o 
   9   3   7        1.73        3.10      3.13 o 
  10   3   7       12.76       20.27      7.66 o 
 -13   4   7        6.99        8.90      8.68 o 
 -12   4   7       51.63       43.67      5.72 o 
 -11   4   7        3.11       -3.70      3.70 o 
 -10   4   7        0.05        4.01      3.01 o 
  -9   4   7       16.95       18.81      3.01 o 
  -8   4   7       14.99       12.14      2.85 o 
  -7   4   7        0.42        4.97      2.60 o 
  -6   4   7        3.45        1.31      1.32 o 
  -5   4   7      133.36      130.42      7.04 o 
  -4   4   7       24.73       28.43      2.54 o 
  -3   4   7        6.13        5.41      1.94 o 
  -2   4   7       23.84       29.11      3.30 o 
  -1   4   7       13.79       12.56      1.55 o 
   0   4   7        6.62        3.05      1.40 o 
   1   4   7       24.27       23.00      2.25 o 
   2   4   7        0.17        1.15      1.72 o 
   3   4   7       55.88       66.03      5.50 o 
   4   4   7        5.41        4.52      5.02 o 
   5   4   7      170.21      180.93     11.00 o 
   6   4   7        6.30        5.26      2.62 o 
   7   4   7        0.00        5.01      1.80 o 
   8   4   7       35.84       34.63      5.32 o 
   9   4   7        4.35        5.79      7.73 o 
  10   4   7        0.82        8.44      4.92 o 
 -13   5   7        4.30        8.83      4.00 o 
 -12   5   7        0.15        4.04      3.47 o 
 -11   5   7        0.00        5.16      6.01 o 
 -10   5   7       35.56       38.52      4.69 o 
  -9   5   7      148.56      142.55      8.54 o 
  -8   5   7        7.98        7.70      3.40 o 
  -7   5   7       72.50       74.68      7.12 o 
  -6   5   7        8.27       11.95      2.35 o 
  -5   5   7       16.51       20.04      2.34 o 
  -4   5   7       32.31       35.82      3.39 o 
  -3   5   7       78.96       87.12      5.02 o 
  -2   5   7        7.42        6.77      2.26 o 
  -1   5   7       10.72        8.05      1.00 o 
   0   5   7       79.88       83.64      3.95 o 
   1   5   7        0.17        3.90      2.19 o 
   2   5   7        4.25        2.78      1.99 o 
   3   5   7       86.31       83.38      5.26 o 
   4   5   7       14.36       13.77      3.08 o 
   5   5   7        0.76       -1.86      1.86 o 
   6   5   7        3.48        5.56      2.37 o 
   7   5   7       10.51       10.44      3.06 o 
   8   5   7        0.02       -2.12      3.62 o 
   9   5   7        2.26        5.69      3.87 o 
  10   5   7        5.23        4.65      4.74 o 
 -13   6   7       29.38       18.11      6.14 o 
 -12   6   7        8.59        2.84      3.55 o 
 -11   6   7        3.90        3.01      2.87 o 
 -10   6   7        5.00        3.59      2.85 o 
  -9   6   7        6.59        7.66      2.54 o 
  -8   6   7       21.10       21.11      3.19 o 
  -7   6   7      141.51      139.15      7.92 o 
  -6   6   7        1.96        1.91      1.89 o 
  -5   6   7       21.44       26.36      2.47 o 
  -4   6   7       26.34       22.06      1.85 o 
  -3   6   7       22.72       28.01      2.86 o 
  -2   6   7      112.90      124.14      5.90 o 
  -1   6   7        4.04        2.92      1.20 o 
   0   6   7       85.11       97.14      6.59 o 
   1   6   7       43.93       37.69      2.35 o 
   2   6   7      553.16      634.19     29.82 o 
   3   6   7       72.18       73.51      4.11 o 
   4   6   7       26.25       22.03      2.36 o 
   5   6   7       38.06       42.42      4.99 o 
   6   6   7        7.17        5.95      2.21 o 
   7   6   7        8.74        4.78      2.47 o 
   8   6   7        0.39        1.99      3.30 o 
   9   6   7        2.45        1.75      2.29 o 
  10   6   7        0.03        2.28      3.55 o 
 -14   7   7       20.11       18.30      7.86 o 
 -13   7   7        2.35        6.20      4.15 o 
 -12   7   7        2.07        3.41      3.13 o 
 -11   7   7        0.50        2.15      2.80 o 
 -10   7   7        4.74       14.21      4.40 o 
  -9   7   7        3.37        2.75      2.75 o 
  -8   7   7        1.10        1.17      2.22 o 
  -7   7   7       35.71       37.28      3.11 o 
  -6   7   7       25.90       30.71      3.02 o 
  -5   7   7      173.31      161.90     14.50 o 
  -4   7   7       24.12       21.77      2.43 o 
  -3   7   7      151.55      166.60      8.04 o 
  -2   7   7       29.79       24.53      2.02 o 
  -1   7   7       43.24       46.25      3.42 o 
   0   7   7       63.51       71.24      5.92 o 
   1   7   7      318.49      340.29     12.21 o 
   2   7   7      145.56      144.14      8.06 o 
   3   7   7       19.76       20.73      2.84 o 
   4   7   7       31.98       33.95      2.65 o 
   5   7   7        4.10        4.54      3.14 o 
   6   7   7        0.39        5.29      3.71 o 
   7   7   7        0.23        1.42      2.52 o 
   8   7   7        0.29        6.39      3.89 o 
   9   7   7        1.34       24.59     14.12 o 
 -13   8   7        0.01        2.48      4.19 o 
 -12   8   7        1.67        0.68      3.18 o 
 -11   8   7        0.47       -0.22      2.82 o 
 -10   8   7       31.92       41.23      3.55 o 
  -9   8   7        1.77        3.23      1.82 o 
  -8   8   7       69.40       75.67      6.76 o 
  -7   8   7        3.00        3.37      2.04 o 
  -6   8   7       52.18       58.16      5.18 o 
  -5   8   7       18.81       18.30      3.29 o 
  -4   8   7        4.75        8.22      2.01 o 
  -3   8   7       22.38       25.46      3.14 o 
  -2   8   7        0.80        3.82      1.49 o 
  -1   8   7      144.20      152.18      9.85 o 
   0   8   7        0.13        1.54      1.39 o 
   1   8   7      285.12      344.32     11.93 o 
   2   8   7       29.83       32.08      3.10 o 
   3   8   7        3.82        5.54      1.92 o 
   4   8   7        0.55       -1.55      1.92 o 
   5   8   7        2.61        0.14      2.18 o 
   6   8   7        2.83        1.83      5.15 o 
   7   8   7        0.92       -2.60      9.27 o 
 -12   9   7        0.03       -0.68      7.23 o 
 -11   9   7        2.91        5.53      5.78 o 
 -10   9   7       15.27       12.36      4.53 o 
  -9   9   7       62.60       59.75      5.39 o 
  -8   9   7        4.51       11.02      2.68 o 
  -7   9   7        4.88        6.20      2.40 o 
  -6   9   7       49.21       47.36      5.02 o 
  -5   9   7        2.22        4.32      2.36 o 
  -4   9   7        2.79        3.07      2.14 o 
  -3   9   7       54.69       54.11      5.04 o 
  -2   9   7       24.48       22.87      2.80 o 
  -1   9   7       11.26        9.46      2.33 o 
   0   9   7        0.01        1.83      1.55 o 
   1   9   7        0.11       -0.83      2.44 o 
   2   9   7        5.74        1.37      2.33 o 
   3   9   7       41.85       34.91      5.28 o 
   4   9   7        2.62        0.07      3.24 o 
   5   9   7        0.06        1.13      4.16 o 
   6   9   7        1.39        4.46      5.82 o 
   7   9   7       19.89       20.37      9.66 o 
 -10  10   7        4.42        4.04      5.29 o 
  -9  10   7       12.33        4.45     10.14 o 
  -8  10   7       15.47       10.81      3.12 o 
  -7  10   7        5.14        7.22      4.95 o 
  -6  10   7       21.36       19.27      4.39 o 
  -5  10   7       37.68       33.35      7.09 o 
  -4  10   7      100.07       98.50     10.80 o 
  -3  10   7        1.15        0.60      3.08 o 
  -2  10   7        7.42        9.26      3.12 o 
  -1  10   7       68.11       84.98      8.49 o 
   0  10   7      146.22      163.78     10.03 o 
   1  10   7       49.05       57.68      7.70 o 
   2  10   7      132.89      139.05     11.16 o 
   3  10   7      117.08      116.17     12.90 o 
   4  10   7        0.31       -3.86      3.97 o 
   5  10   7        1.71        5.65      3.83 o 
   6  10   7        0.01      -10.67     10.67 o 
   7  10   7       47.15       43.33     11.93 o 
   8  10   7        4.43        6.93      7.14 o 
 -10  11   7       16.65       15.15      7.54 o 
  -9  11   7       19.00       16.47      8.42 o 
  -8  11   7        9.84        1.82      3.16 o 
  -7  11   7       12.39        2.76      4.87 o 
  -6  11   7       24.24       28.97      6.82 o 
  -5  11   7        4.20       13.64      6.04 o 
  -4  11   7       16.03       14.39      4.03 o 
  -3  11   7        2.17        2.75      2.27 o 
  -2  11   7        0.12        1.79      3.52 o 
  -1  11   7        7.68        6.75      2.68 o 
   0  11   7       18.15       10.99      3.83 o 
   1  11   7        2.60        3.96      3.62 o 
   2  11   7       10.83       16.11      4.03 o 
   3  11   7       37.70       39.12      4.92 o 
   4  11   7       26.70       22.58      6.80 o 
   5  11   7        2.26       14.25     12.45 o 
   6  11   7        0.81        7.94      7.01 o 
  -9  12   7       10.81        2.76      4.31 o 
  -8  12   7        3.18       -4.56      7.20 o 
  -7  12   7        1.17       -1.69      5.04 o 
  -6  12   7        0.00        8.02      4.90 o 
  -5  12   7        8.19       11.50      3.24 o 
  -4  12   7        0.07       -0.38      3.70 o 
  -3  12   7        0.01        6.42      5.94 o 
  -2  12   7        1.67        5.43      3.17 o 
  -1  12   7        0.34        2.70      1.90 o 
   0  12   7        0.30        3.78      2.07 o 
   1  12   7        8.13       11.99      3.26 o 
   2  12   7       12.59       11.01      3.46 o 
   3  12   7       17.40       11.47      4.46 o 
   4  12   7        3.84        6.24      6.12 o 
   5  12   7        0.33       -1.20     11.26 o 
  -9  13   7       11.53        8.87      7.21 o 
  -8  13   7       27.00       27.54      7.10 o 
  -7  13   7       40.87       24.57     12.34 o 
  -6  13   7        6.76        8.76      4.10 o 
  -5  13   7        7.12        4.37      8.51 o 
  -4  13   7        0.00        0.09      4.47 o 
  -3  13   7        4.50        1.90      2.48 o 
  -2  13   7        0.01        3.74      2.88 o 
  -1  13   7        0.41        3.49      2.37 o 
   0  13   7       15.88       20.87      5.34 o 
   1  13   7        4.84       10.83      3.91 o 
   2  13   7       13.62       10.65      4.09 o 
  -5  14   7        3.24        2.97      5.88 o 
  -4  14   7       18.47       28.63      7.44 o 
  -3  14   7        0.15        6.37      6.72 o 
  -2  14   7        0.46        8.68      5.58 o 
  -1  14   7        1.54        5.00      6.16 o 
   0  14   7        0.04       -0.59      7.50 o 
 -11   0   8        5.41        7.69      5.30 o 
 -10   0   8       31.21       39.57     10.60 o 
  -9   0   8        1.70        0.20      2.93 o 
  -8   0   8      232.86      255.88     24.80 o 
  -7   0   8      219.55      225.07     21.09 o 
  -6   0   8        0.03        1.60      4.01 o 
  -5   0   8      200.23      190.75     23.23 o 
  -4   0   8      108.21       98.65      9.50 o 
  -3   0   8       83.18       77.81      8.58 o 
  -2   0   8       71.29       60.17      8.90 o 
  -1   0   8      155.18      142.07     13.07 o 
   0   0   8      117.83       98.47     10.51 o 
   1   0   8       11.94        5.73      4.94 o 
   2   0   8      154.77      146.56     19.01 o 
   3   0   8        7.24        6.16      3.34 o 
   4   0   8        3.26        3.87      3.71 o 
   5   0   8      117.73      122.91     18.00 o 
   6   0   8        3.98       -0.11      5.37 o 
   7   0   8       18.09        6.49      8.30 o 
   8   0   8        7.71       13.41      5.56 o 
 -12   1   8        0.00        8.04      3.76 o 
 -11   1   8        1.76       -3.20      3.34 o 
 -10   1   8        0.84        0.07      2.69 o 
  -9   1   8       95.53      109.55      8.18 o 
  -8   1   8        4.76        4.81      1.93 o 
  -7   1   8       94.53      100.68      8.67 o 
  -6   1   8      114.27      112.05     10.09 o 
  -5   1   8       12.22       10.60      2.33 o 
  -4   1   8       12.29        4.16      2.33 o 
  -3   1   8        1.35       -1.38      1.81 o 
  -2   1   8       16.52       17.70      2.83 o 
  -1   1   8       60.34       64.21      4.75 o 
   0   1   8       15.92       15.84      2.04 o 
   1   1   8        1.51        4.31      1.68 o 
   2   1   8       35.72       29.40      4.01 o 
   3   1   8       16.03       12.11      3.74 o 
   4   1   8        9.23        6.26      2.71 o 
   5   1   8       25.87       24.78      5.04 o 
   6   1   8       15.16       15.32      2.99 o 
   7   1   8        4.12        3.49      2.71 o 
   8   1   8        0.91        7.54      3.94 o 
 -12   2   8        0.86        1.77      4.90 o 
 -11   2   8        2.35        6.14      2.37 o 
 -10   2   8        6.19        8.36      8.56 o 
  -9   2   8        0.22        0.92      3.11 o 
  -8   2   8       13.34       13.03      2.91 o 
  -7   2   8       12.53       22.82      5.73 o 
  -6   2   8       18.79       16.57      3.11 o 
  -5   2   8        8.15        9.10      2.75 o 
  -4   2   8        3.65        0.36      2.38 o 
  -3   2   8        6.70        4.94      1.82 o 
  -2   2   8       31.09       23.83      3.13 o 
  -1   2   8        1.02        2.27      1.81 o 
   0   2   8        4.51        1.63      1.59 o 
   1   2   8       99.87       94.05      6.68 o 
   2   2   8       22.99       15.57      3.41 o 
   3   2   8        4.01        6.22      2.37 o 
   4   2   8        0.96        3.56      3.05 o 
   5   2   8       10.95       13.49      3.51 o 
   6   2   8        4.70        2.27      1.94 o 
   7   2   8        0.10        0.12      3.86 o 
   8   2   8        0.87        5.93      4.95 o 
 -12   3   8        7.79        8.16      4.66 o 
 -11   3   8        0.49        4.72      3.36 o 
 -10   3   8       20.00       21.38      4.51 o 
  -9   3   8        0.01       -0.36      3.90 o 
  -8   3   8       39.72       45.44      5.37 o 
  -7   3   8        0.50        6.96      2.38 o 
  -6   3   8       15.22       15.25      3.05 o 
  -5   3   8        0.42       -2.91      3.51 o 
  -4   3   8       39.84       34.87      3.65 o 
  -3   3   8        5.00        2.40      2.00 o 
  -2   3   8        3.44        0.69      3.00 o 
  -1   3   8        7.03        8.64      2.42 o 
   0   3   8       18.33       25.96      3.24 o 
   1   3   8       58.46       56.33      3.75 o 
   2   3   8       55.03       54.92      6.42 o 
   3   3   8       10.52        8.78      3.00 o 
   4   3   8       96.64      114.46      8.92 o 
   5   3   8        7.69        6.09      6.45 o 
   6   3   8       14.56       11.69      5.10 o 
   7   3   8       26.01       26.51      9.80 o 
   8   3   8       17.41       12.28      4.74 o 
 -12   4   8        0.36        2.62      3.39 o 
 -11   4   8        1.58        0.84      3.37 o 
 -10   4   8        0.29       -0.88      3.07 o 
  -9   4   8       22.87       20.47      4.87 o 
  -8   4   8       13.70       14.43      3.29 o 
  -7   4   8        1.01       -1.46      3.33 o 
  -6   4   8        1.39        1.69      2.90 o 
  -5   4   8      249.71      261.72     19.76 o 
  -4   4   8      126.97      132.77     10.92 o 
  -3   4   8        1.76       -0.43      2.13 o 
  -2   4   8        6.04       10.36      1.95 o 
  -1   4   8       15.81       18.27      2.01 o 
   0   4   8       21.56       16.28      3.30 o 
   1   4   8        0.36        6.40      4.18 o 
   2   4   8      121.91      119.87      8.68 o 
   3   4   8       23.12       33.20      5.11 o 
   4   4   8       18.87       20.52      5.18 o 
   5   4   8        0.71        2.43      1.90 o 
   6   4   8       33.66       32.88      4.92 o 
   7   4   8       10.11        9.17      4.23 o 
   8   4   8        0.00       -0.75      3.12 o 
 -13   5   8        5.70        6.16      9.50 o 
 -12   5   8        1.12       -3.12      5.11 o 
 -11   5   8        0.77        4.33      7.26 o 
 -10   5   8        0.64        4.44      2.12 o 
  -9   5   8        2.37        1.67      2.49 o 
  -8   5   8        9.39       16.39      3.92 o 
  -7   5   8       91.65       95.40      7.80 o 
  -6   5   8      227.25      280.15     17.69 o 
  -5   5   8        8.32        5.36      2.53 o 
  -4   5   8       11.17        7.13      2.12 o 
  -3   5   8        0.66        3.80      2.47 o 
  -2   5   8        4.47        3.08      1.46 o 
  -1   5   8        2.48        1.78      1.41 o 
   0   5   8        2.75        4.24      1.54 o 
   1   5   8       24.30       28.90      3.16 o 
   2   5   8      107.36      110.78      6.99 o 
   3   5   8      137.03      132.75      9.91 o 
   4   5   8       16.24       14.82      3.07 o 
   5   5   8       10.32        9.54      2.54 o 
   6   5   8        1.48        2.17      2.79 o 
   7   5   8        0.96       -2.96      3.27 o 
   8   5   8        0.33        0.99      2.80 o 
   9   5   8        1.01        1.31      4.11 o 
 -13   6   8        3.21        9.19      4.61 o 
 -12   6   8        6.25        8.62      5.27 o 
 -11   6   8        0.12       -0.45      2.66 o 
 -10   6   8        2.81       -2.54      2.67 o 
  -9   6   8        2.63       11.97      5.34 o 
  -8   6   8        0.00        2.48      2.00 o 
  -7   6   8        1.62        7.29      5.32 o 
  -6   6   8       96.67      112.20      8.19 o 
  -5   6   8       31.70       30.83      3.41 o 
  -4   6   8        0.46        1.06      2.24 o 
  -3   6   8        9.68        8.96      2.30 o 
  -2   6   8       56.55       54.34      3.67 o 
  -1   6   8       31.30       33.50      2.98 o 
   0   6   8        5.53        1.48      1.65 o 
   1   6   8        7.83        4.42      2.12 o 
   2   6   8        3.25        1.25      2.30 o 
   3   6   8        6.71        4.03      2.58 o 
   4   6   8        1.55        3.54      2.34 o 
   5   6   8       17.46       18.08      2.90 o 
   6   6   8        0.55       -2.99      2.99 o 
   7   6   8       13.18       10.27      4.68 o 
   8   6   8        2.33       10.14      6.58 o 
 -13   7   8        4.42       10.70      4.29 o 
 -12   7   8       28.23       14.71      5.44 o 
 -11   7   8       17.16        5.36      3.83 o 
 -10   7   8        2.57       11.46      3.99 o 
  -9   7   8       19.34       20.24      3.95 o 
  -8   7   8        0.80        3.09      2.65 o 
  -7   7   8       48.48       57.88      4.90 o 
  -6   7   8      111.18      121.93      8.61 o 
  -5   7   8        0.91        4.78      2.90 o 
  -4   7   8       65.06       84.77      7.76 o 
  -3   7   8        2.34        2.54      1.82 o 
  -2   7   8       21.23       26.27      3.06 o 
  -1   7   8        2.41        0.85      1.92 o 
   0   7   8       76.67       84.96      4.71 o 
   1   7   8      225.75      231.37     11.08 o 
   2   7   8       16.09       18.13      4.24 o 
   3   7   8       96.49      100.65      8.12 o 
   4   7   8       26.60       20.28      5.43 o 
   5   7   8        0.25        4.54      3.57 o 
   6   7   8        0.62        5.71      4.18 o 
 -11   8   8       24.64       15.90      6.88 o 
 -10   8   8       34.64       27.46      6.23 o 
  -9   8   8       15.03        7.87      4.63 o 
  -8   8   8        4.70        7.81      5.77 o 
  -7   8   8        2.58        0.81      2.31 o 
  -6   8   8        0.22       -0.83      2.72 o 
  -5   8   8        2.04       -0.86      4.37 o 
  -4   8   8       11.02        4.74      3.37 o 
  -3   8   8        1.83       -0.43      2.07 o 
  -2   8   8       59.96       70.79      6.43 o 
  -1   8   8       23.39       22.50      4.01 o 
   0   8   8        0.63        2.31      2.69 o 
   1   8   8        1.42        1.02      2.30 o 
   2   8   8        2.31       -1.53      3.78 o 
   3   8   8        3.84        3.16      2.78 o 
   4   8   8        0.45        1.34      3.10 o 
   5   8   8        0.30       -2.81      7.08 o 
 -10   9   8        3.19        3.57      4.26 o 
  -9   9   8       22.55       13.92      6.85 o 
  -8   9   8       46.58       41.21     11.64 o 
  -7   9   8       30.92       18.82      5.52 o 
  -6   9   8       14.13        4.02      7.41 o 
  -5   9   8        6.92        8.07      2.91 o 
  -4   9   8       28.09       23.27      8.59 o 
  -3   9   8        0.14        3.37      2.83 o 
  -2   9   8       48.64       53.95      7.81 o 
  -1   9   8        0.03       -2.02      4.04 o 
   0   9   8        2.96        2.82      4.67 o 
   1   9   8       14.28       25.60      7.80 o 
   2   9   8        0.57        2.03      5.49 o 
   3   9   8        3.23        4.36      5.59 o 
   4   9   8        1.53        9.66      5.03 o 
   5   9   8        0.47        4.84      5.05 o 
   6   9   8        2.32       -2.99      7.31 o 
   7   9   8        0.21       -2.73      8.56 o 
 -10  10   8        5.60       15.53      7.71 o 
  -9  10   8        0.18        2.11      3.99 o 
  -8  10   8        0.08        5.34      6.05 o 
  -7  10   8        5.59       11.81      6.60 o 
  -6  10   8        0.18       -4.43      4.43 o 
  -5  10   8       13.57        7.85      4.03 o 
  -4  10   8       19.15       13.24      3.84 o 
  -3  10   8        4.71        2.16      4.45 o 
  -2  10   8       18.64       20.72      5.54 o 
  -1  10   8        0.27        0.82      3.87 o 
   0  10   8       10.75       20.72      4.26 o 
   1  10   8       32.62       39.70      4.87 o 
   2  10   8        3.57       11.14      7.81 o 
   4  10   8       10.89        7.87      7.37 o 
   5  10   8        8.67        8.77      7.55 o 
   6  10   8        2.71       11.12      7.59 o 
 -10  11   8        0.96        5.72      5.09 o 
  -9  11   8        7.16       11.00      5.84 o 
  -8  11   8        2.37        4.26      4.68 o 
  -7  11   8        0.38       -7.77      7.77 o 
  -6  11   8        0.03       -4.46      7.19 o 
  -5  11   8        1.75        7.35      3.64 o 
  -4  11   8       29.57       28.56      6.01 o 
  -3  11   8        1.31        4.98      4.01 o 
  -2  11   8       17.48       13.84      3.10 o 
  -1  11   8        3.02        6.50      2.59 o 
   0  11   8        0.21        3.52      2.51 o 
   1  11   8       59.73       57.22     16.19 o 
   4  11   8        6.28       15.39      5.65 o 
   5  11   8        1.51       -1.13      8.41 o 
  -9  12   8        0.79       -6.14      7.23 o 
  -8  12   8        3.96       -7.42      7.42 o 
  -7  12   8        0.53       -0.79      7.77 o 
  -5  12   8        5.56        5.79      5.39 o 
  -3  12   8        0.19       -1.94      6.60 o 
  -2  12   8        0.01        9.48      7.92 o 
  -1  12   8        4.24        2.01      5.65 o 
   0  12   8       13.95        3.73      4.59 o 
   1  12   8        0.71        3.05      4.88 o 
 -11   1   9       15.05       20.90      6.66 o 
 -10   1   9        6.76        7.66      3.05 o 
  -9   1   9        7.88       11.52      3.19 o 
  -8   1   9        1.60        7.00      3.05 o 
  -7   1   9        1.75        2.96      2.66 o 
  -6   1   9       10.91       12.40      4.97 o 
  -5   1   9        7.53        5.46      3.16 o 
  -4   1   9       17.81       13.82      3.80 o 
  -3   1   9        6.72        1.01      2.64 o 
  -2   1   9       13.78       18.12      3.52 o 
  -1   1   9       11.58        9.20      2.70 o 
   0   1   9        7.95       13.27      3.25 o 
   1   1   9       23.96       23.54      4.99 o 
   2   1   9        0.52        1.26      1.86 o 
   3   1   9       63.98       66.93      9.32 o 
   4   1   9      186.72      216.09     27.10 o 
   5   1   9       24.44       29.40      5.37 o 
   6   1   9       22.96       18.50      5.57 o 
 -11   2   9        0.23        6.10      8.56 o 
 -10   2   9       56.93       58.29      9.67 o 
  -9   2   9        0.02        2.48      3.15 o 
  -8   2   9       53.01       57.80      4.99 o 
  -7   2   9        0.41        2.06      3.74 o 
  -6   2   9       88.17       98.69      7.11 o 
  -5   2   9       53.27       57.32      6.07 o 
  -4   2   9       38.73       43.99      5.56 o 
  -3   2   9        2.05        1.47      2.69 o 
  -2   2   9        0.55        2.78      2.18 o 
  -1   2   9        3.02        1.99      1.93 o 
   0   2   9        3.93        7.05      2.04 o 
   1   2   9        2.45        7.18      2.13 o 
   2   2   9       21.02       23.06      5.23 o 
   3   2   9        0.51       -2.99      3.39 o 
   4   2   9        3.80        4.76      2.66 o 
   5   2   9       15.44       17.06      4.70 o 
   6   2   9        4.20        6.47      4.01 o 
 -11   3   9        8.73        3.31      5.24 o 
 -10   3   9       37.20       42.24     10.99 o 
  -9   3   9        1.92        2.93      2.30 o 
  -8   3   9       24.98       20.51      4.06 o 
  -7   3   9      106.98      125.07     13.13 o 
  -6   3   9       45.74       58.06      5.94 o 
  -5   3   9       53.36       46.42      6.02 o 
  -4   3   9       57.91       52.23      6.59 o 
  -3   3   9        0.28       -2.57      2.99 o 
  -2   3   9       22.15       22.81      3.39 o 
  -1   3   9        0.43        1.91      1.70 o 
   0   3   9        3.46        1.90      2.91 o 
   1   3   9        5.83        2.04      2.82 o 
   2   3   9       12.61       14.02      3.98 o 
   3   3   9       18.56       19.41      4.71 o 
   4   3   9        0.74        6.16      3.34 o 
   5   3   9       34.07       30.79      6.47 o 
   6   3   9        9.59        5.75      4.78 o 
   7   3   9        2.64        2.04      9.62 o 
 -11   4   9        6.54        5.77      4.32 o 
 -10   4   9        0.75        6.36      5.01 o 
  -9   4   9        7.03        6.85      8.89 o 
  -8   4   9       17.18       18.54      3.52 o 
  -7   4   9        0.64        2.58      2.51 o 
  -6   4   9       34.10       41.63      6.77 o 
  -5   4   9       20.49       24.81      5.42 o 
  -4   4   9        8.73        3.50      3.11 o 
  -3   4   9        0.07       -3.96      3.96 o 
  -2   4   9       16.55       12.48      3.26 o 
  -1   4   9       31.25       31.66      5.37 o 
   0   4   9       15.26       15.41      5.08 o 
   1   4   9       20.52       17.48      4.30 o 
   2   4   9       72.92       67.89      6.32 o 
   3   4   9        0.08        9.14      3.08 o 
   4   4   9       38.90       33.37      7.01 o 
   5   4   9        0.10        0.03      3.26 o 
   6   4   9        8.99       12.16      5.19 o 
   7   4   9        1.54        1.17      4.20 o 
 -11   5   9       14.33        1.18      3.79 o 
 -10   5   9        4.84       10.82      6.59 o 
  -9   5   9       16.47       13.30      5.48 o 
  -8   5   9        1.06        4.12      3.68 o 
  -7   5   9       14.24       20.58      3.80 o 
  -6   5   9       15.15       29.03      7.65 o 
  -5   5   9        0.14        4.17      2.93 o 
  -4   5   9        0.08        6.33      3.33 o 
  -3   5   9       16.30       11.64      2.73 o 
  -2   5   9        0.04        1.67      3.11 o 
  -1   5   9       20.79       17.50      3.86 o 
   0   5   9       39.34       39.10      6.35 o 
   1   5   9       18.74       15.20      3.13 o 
   2   5   9       19.15       15.74      3.77 o 
   3   5   9        0.00        1.99      2.04 o 
   4   5   9        7.03        3.21      4.96 o 
   5   5   9       11.82        6.59     11.73 o 
   6   5   9        2.17       -0.47      4.02 o 
   7   5   9        0.35        2.93      4.12 o 
 -12   6   9        0.99        6.25      6.11 o 
 -11   6   9        0.21       -4.88      4.88 o 
 -10   6   9       39.75       28.84      6.83 o 
  -9   6   9       24.88       23.45      5.32 o 
  -8   6   9       39.09       38.25      7.90 o 
  -7   6   9       52.12       48.44      6.25 o 
  -6   6   9        0.02        0.93      3.30 o 
  -5   6   9        6.15        8.53      2.87 o 
  -4   6   9       12.12        4.08      3.30 o 
  -3   6   9       24.20       14.93      3.72 o 
  -2   6   9        0.66        2.05      2.78 o 
  -1   6   9        1.63        7.24      2.73 o 
   0   6   9        0.94        3.05      2.46 o 
   1   6   9       30.93       32.44      3.91 o 
   2   6   9        6.10        6.12      2.55 o 
   3   6   9        1.99       -5.88      5.88 o 
   4   6   9       24.49       17.39      8.39 o 
   5   6   9        0.23        6.52      6.08 o 
 -10   7   9        7.92       21.77      9.00 o 
  -9   7   9        1.89       11.47      7.88 o 
  -8   7   9       22.24       24.26      7.34 o 
  -7   7   9       10.69       10.35      5.32 o 
  -6   7   9        3.33       -3.14      4.71 o 
  -5   7   9        4.16       -0.85      5.60 o 
  -4   7   9       83.51       71.65      6.35 o 
  -3   7   9       16.37       13.11      3.74 o 
  -2   7   9        0.68        1.68      2.08 o 
  -1   7   9        3.17        4.58      2.33 o 
   0   7   9       16.41       18.68      3.41 o 
   1   7   9        3.47       -2.45      3.50 o 
  -9   8   9       25.33       14.12      6.79 o 
  -8   8   9       18.47       21.86      9.58 o 
  -7   8   9        1.01        2.43      5.30 o 
  -4   8   9        5.49        6.81      3.61 o 
  -3   8   9       10.11       10.82      3.18 o 
  -2   8   9       28.33       34.11      5.44 o 
  -1   8   9       13.45       10.09      4.72 o 
   0   8   9       30.37       37.61      8.92 o 
   1   8   9       10.65       18.16      8.85 o 
  -9   9   9       10.54       14.29      7.30 o 
  -8   9   9        0.04       -2.25      7.67 o 
  -7   9   9        0.11       -3.53      7.77 o 
  -6   9   9       16.05       49.83     16.34 o 
  -4   9   9       25.64       16.67      7.19 o 
  -3   9   9        4.97       -4.26      6.32 o 
  -2   9   9        0.75       -5.91      5.91 o 
  -1   9   9        0.34        0.89      3.86 o 
   0   9   9        0.29        5.15      4.89 o 
   1   9   9        1.75        6.52      5.07 o 
  -9  10   9        8.40        4.43      5.33 o 
  -8  10   9        0.07       -0.99      7.78 o 
  -7  10   9        0.00        0.72      7.44 o 
  -6  10   9        6.84       12.39      5.84 o 
  -4  10   9        0.79        6.53      6.59 o 
  -3  10   9        6.10        9.30      5.30 o 
  -2  10   9       11.03       17.95      8.65 o 
  -1  10   9        0.03        2.94      4.48 o 
   0  10   9       16.66       19.81      8.71 o 
   1  10   9       22.12       11.58      5.89 o 
  -1  11   9        0.58        4.47      4.58 o 
   0  11   9        2.59       17.29      8.49 o 
   1  11   9        9.35        2.23      4.25 o 
  -8   0  10        0.03        5.06     12.82 o 
  -7   0  10       13.08        3.43      8.63 o 
  -6   0  10       15.36       21.76      7.95 o 
  -5   0  10        0.03        5.74      3.76 o 
  -4   0  10       38.38       37.21      5.69 o 
  -3   0  10       26.54        7.97      7.09 o 
  -2   0  10       18.93       24.07      7.21 o 
  -1   0  10       55.05       62.69     11.28 o 
   0   0  10        3.90        6.41      8.67 o 
   1   0  10        8.59        7.52      4.12 o 
   2   0  10       30.40       35.75      7.89 o 
   3   0  10       59.86       62.77     12.23 o 
  -8   1  10       18.52       22.34      5.73 o 
  -7   1  10       11.74        7.62      3.13 o 
  -6   1  10        7.92        5.06      6.79 o 
  -5   1  10        0.16        4.74      3.42 o 
  -4   1  10        3.39        3.23      3.37 o 
  -3   1  10        1.21        1.76      3.04 o 
  -2   1  10        0.06        5.17      2.50 o 
  -1   1  10        0.82        2.77      2.21 o 
   0   1  10       12.62       15.99      4.22 o 
   1   1  10        0.02        2.74      2.48 o 
   2   1  10       21.13       24.29      4.41 o 
   3   1  10       17.00        9.48      5.34 o 
  -9   2  10        0.17        2.70      4.68 o 
  -8   2  10        0.14        1.16      6.38 o 
  -7   2  10        2.92        1.11      5.02 o 
  -6   2  10        0.20       -0.03      3.34 o 
  -5   2  10        1.08        6.15      3.15 o 
  -4   2  10        0.16        7.33      3.23 o 
  -3   2  10        3.31        4.19      3.14 o 
  -2   2  10        0.18        4.84      2.95 o 
  -1   2  10        0.76        2.68      2.73 o 
   0   2  10       29.43       22.05      4.58 o 
   1   2  10        8.17       -0.12      2.97 o 
   2   2  10        0.33       -1.71      9.24 o 
   3   2  10        0.76       -3.26      3.26 o 
   4   2  10       39.05       29.73      7.85 o 
  -9   3  10        1.44        3.51      4.27 o 
  -8   3  10        3.82        2.27      4.49 o 
  -7   3  10       70.37       63.94     14.16 o 
  -6   3  10        1.74        4.07      3.68 o 
  -5   3  10        0.01       -1.94      3.85 o 
  -4   3  10       11.14        4.18      5.77 o 
  -3   3  10        1.07        0.25      2.94 o 
  -2   3  10        1.30        2.22      3.01 o 
  -1   3  10        0.05       -0.31      2.30 o 
   0   3  10       20.72       22.03      4.67 o 
   1   3  10       11.00        6.64      7.08 o 
   2   3  10        0.03        4.51      6.07 o 
   3   3  10       13.58       11.05      4.22 o 
   4   3  10        1.36        4.98      3.38 o 
 -10   4  10       29.17       35.62      9.40 o 
  -9   4  10       11.12        3.81      8.61 o 
  -8   4  10       52.27       69.50     13.84 o 
  -7   4  10       17.84       13.54      5.62 o 
  -6   4  10       15.76       19.26      6.55 o 
  -5   4  10       51.78       64.45     11.65 o 
  -4   4  10        5.10        3.56      3.99 o 
  -3   4  10        0.87       -2.80      2.80 o 
  -2   4  10        0.40        4.25      2.49 o 
  -1   4  10        0.01       -1.66      3.70 o 
   0   4  10        3.09        6.92      4.28 o 
   1   4  10        1.33        4.26      3.34 o 
   2   4  10        1.23        1.12      3.15 o 
   3   4  10        0.07        0.39      3.33 o 
   4   4  10       21.47        4.77      5.86 o 
   5   4  10       43.71        3.05      4.81 o 
 -10   5  10        6.96        6.14      4.91 o 
  -9   5  10       12.50       11.37      4.46 o 
  -8   5  10       17.89        5.50      5.36 o 
  -7   5  10       35.53       35.68      9.97 o 
  -6   5  10        1.28        1.73      4.42 o 
  -5   5  10        7.99       11.77      4.87 o 
  -4   5  10        5.97       12.99      7.73 o 
  -3   5  10        3.69       11.34      4.23 o 
  -2   5  10        0.16        4.39      3.57 o 
  -1   5  10        0.85       -2.01      3.18 o 
   0   5  10       36.50       39.10     10.58 o 
   1   5  10       26.26       23.89     10.11 o 
  -7   6  10        0.17        1.92      4.13 o 
  -6   6  10        0.18        3.41      4.40 o 
  -5   6  10       13.48        2.64      5.35 o 
  -4   6  10        0.32        2.77      3.01 o 
  -3   6  10        3.48       -0.31      5.14 o 
  -2   6  10       21.50       14.89      8.23 o 
  -8   7  10        0.51       10.51      5.34 o 
  -4   7  10        4.56        5.26      4.94 o 
  -3   7  10        0.01        3.79      4.12 o 
  -2   7  10        0.16        2.49      3.78 o 
  -8   8  10        6.56        2.98      5.50 o 
  -5   8  10        1.08        4.40      6.11 o 
  -4   8  10        0.01       -1.73      5.71 o 
  -3   8  10        5.85        6.53      6.16 o 
  -2   8  10        5.70        5.99      7.05 o 
  -2   9  10        3.58        6.90      5.63 o 
  -1   9  10       34.36       27.26      9.57 o 
  -3   1  11        0.01        0.62      8.72 o 
  -2   1  11        1.56        5.89      8.74 o 
  -5   2  11        2.53        1.42      4.29 o 
  -4   2  11        0.17        5.95      5.27 o 
  -3   2  11        2.88        8.70      4.39 o 
  -2   2  11        0.00       -2.27      5.09 o 
  -1   2  11        7.42       -3.45      3.80 o 
   0   2  11       51.83       56.76     15.59 o 
  -6   3  11        2.47        2.91      5.90 o 
  -5   3  11        1.10        5.54      4.41 o 
  -4   3  11        1.48        5.62      6.02 o 
  -3   3  11        3.47        9.08      4.75 o 
  -2   3  11        4.60        8.78      5.08 o 
  -1   3  11       33.40       25.63      6.50 o 
   0   3  11        0.06        3.69      3.22 o 
   1   3  11       14.41       10.69      3.97 o 
  -7   4  11        1.60        8.89      6.81 o 
  -6   4  11        0.35       -1.81      6.43 o 
  -5   4  11        1.54        6.49      6.41 o 
  -4   4  11        1.61       -0.05      8.70 o 
  -3   4  11        4.14       -3.36      8.51 o 
  -2   4  11        9.62       21.24     10.12 o 
  -1   4  11        7.37        9.95      6.83 o 
                                                 
